# Supplementary material for: Pyrenoid functions revealed by proteomics in Chlamydomonas reinhardtii
Source: PLoS One. 2018 Feb 26;13(2):e0185039. doi: 10.1371/journal.pone.0185039 (PMC5826530; doi:10.1371/journal.pone.0185039)
Supplement: S1 Table — (XLSX) [file pone.0185039.s001.xlsx]

## Sheet: Legend
S1 Table: Significance threshold determination between biologicate replicates of the four sample types (MX-CW15, SS-AT, WT-cp, WT-cell).
UniprotKB Accession number: accession number in UniprotKB protein database.
Area: Protein intensity calculated by Proteome Discoverer 2.1 from eXtracted Ion Chromatogramm (XIC) intensity of peptides belonging to proteins.
MASCOT score: Identification score indicated by the MASCOT identification software.
# Peptides Mascot: Number of peptides identified by the MASCOT identification software.
# PSMs: Number of Peptide Spectrum Match generated by the MASCOT identification software.
# Unique Peptides: Number of unique peptides identified by the MASCOT identification software.
Coverage: Percentage of sequence coverage calculated for the full length protein.
# AAs: Number of amino acids in primary sequence of the full-length protein.
MW: Molecular weight in kDa.
calc. pI: Isoelectric point determined for the full-length protein.

## Sheet: MX-CW15
Accession	Description	Log10 (Area:Replicate1/Area:Replicate2)	Area: Replicate1	Area: Replicate2	Mascot Score	# Peptides Mascot	# PSMs	# Unique Peptides	Coverage	# AAs	MW [kDa]	calc. pI
A8HX38	Eukaryotic translation elongation factor 1 alpha 1	0.450792	9.6e7	3.4e7	3582	36	188	36	72	463	50.792	8.54
A8J6F5	Starch synthase, chloroplastic/amyloplastic	0.282547	4.6e7	2.4e7	3109	29	163	29	63	708	74.607	9.16
P06541	ATP synthase subunit beta, chloroplastic	0.352183	3.6e7	1.6e7	2585	25	134	24	72	481	52.007	5.33
A8JH37	Cobalamin-independent methionine synthase	0.481486	2.0e7	6.6e6	2474	34	111	13	54	815	86.719	6.37
A8IQU3	ATP synthase subunit beta	0.176091	2.7e7	1.8e7	2277	26	99	25	67	574	61.783	5.11
A8JHX9	Elongation factor 2	0.309804	2.0e7	9.8e6	2179	29	107	28	40	845	94.149	5.88
A8JC04	Phosphoglycerate kinase	0.287242	3.1e7	1.6e7	2032	21	94	21	61	462	49.001	8.85
A8I7S9	Binding protein 2	0.619789	1.0e7	2.4e6	1881	29	101	4	47.5831	662	72.523	5.17
A8J0E4	Oxygen-evolving enhancer protein 1 of photosystem II	0.45921	9.5e7	3.3e7	1823	18	89	18	66	291	30.561	8.16
O48949	Protein disulfide-isomerase	0.266661	1.7e7	9.2e6	1750.38	23	75	23	55	532	58.201	4.96
A8I7T8	Binding protein 1	0.787106	9.8e6	1.6e6	1730	29	94	4	52	656	72.448	5.11
P17746	Elongation factor Tu, chloroplastic	0.196295	2.2e7	1.4e7	1699	18	97	16	55	418	45.715	6.3
Q540H1	Tubulin alpha chain	0.30103	3.2e7	1.6e7	1698	19	80	19	57	451	49.555	5.14
A8HMQ1	Aconitate hydratase, mitochondrial	0.480914	2.3e7	7.6e6	1682	32	118	32	54	802	86.184	7.99
A8IYH9	Oxygen-evolving enhancer protein 2 of photosystem II	0.439333	1.1e8	4.0e7	1682	15	88	15	50.7092	282	29.914	9.32
P93106	Malate dehydrogenase	0.17107	4.3e7	2.9e7	1632	17	82	17	61	355	36.578	8.28
A8J244	Isocitrate lyase	-0.183644	5.7e7	8.7e7	1611	21	119	2	62	417	45.72	6.3
A8JEU4	Heat shock protein 70A	0.257013	1.5e7	8.3e6	1581.8	26	99	23	49	651	71.17	5.38
B7U1J0	ATP synthase subunit alpha, chloroplastic	0.670941	7.5e7	1.6e7	1521	16	76	15	38	508	54.718	5.52
A8JH98	Enolase	0.259637	2.0e7	1.1e7	1507.05	19	77	19	62	477	51.57	5.38
Q42690	Fructose-bisphosphate aldolase 1, chloroplastic	0.344065	5.3e7	2.4e7	1490	18	102	18	54	377	40.959	8.75
A8J0N7	Phosphoenolpyruvate carboxykinase, splice variant	0.342423	2.2e7	1.0e7	1484	24	93	24	56	610	67.494	7.37
P50362	Glyceraldehyde-3-phosphate dehydrogenase A, chloroplastic	0.362548	5.3e7	2.3e7	1461	20	89	20	65	374	40.279	9.09
A8HYV3	Heat shock protein 70B	0.324833	1.5e7	7.1e6	1459	25	97	23	45.3608	679	71.91	5.44
A8J0I0	Ribosomal protein L4	0.323306	2.0e7	9.5e6	1454.36	20	88	20	54	410	44.882	10.43
A1KR25	Cell wall glycoprotein GP2 (Fragment)	0.783792	3.1e7	5.1e6	1374	21	92	21	23	1226	128.776	7.87
P37255	Photosystem II CP47 reaction center protein	0.206474	3.7e7	2.3e7	1299	15	57	15	30.5118	508	56.07	6.64
A8J4Z4	Mitochondrial F1F0 ATP synthase associated 45.5 kDa protein	-0.0161868	7.9e6	8.2e6	1285	15	53	15	58	494	48.383	9.1
P04690	Tubulin beta-1/beta-2 chain	0.30103	3.4e7	1.7e7	1240	16	88	16	58	443	49.587	4.92
A8IXE0	Adenosylhomocysteinase	0.454258	3.7e7	1.3e7	1208	20	93	20	50	483	52.684	5.63
A8JFR9	Acetyl-coenzyme A synthetase	0.385351	3.4e7	1.4e7	1094	30	88	29	65	667	73.177	7.36
Q96550	ATP synthase subunit alpha	0.513008	2.9e7	8.9e6	1081	23	81	22	50	569	61.476	9.51
A8J1B6	Adenine nucleotide translocator	0.417536	3.4e7	1.3e7	1073	10	47	10	36.039	308	33.506	9.74
P06007	Photosystem II D2 protein	0.405765	5.6e7	2.2e7	1068	10	45	10	30	352	39.422	5.73
A8HYU5	S-adenosylmethionine synthase	0.545386	3.3e7	9.4e6	1040.1	20	73	20	58.9744	390	42.556	6.48
A8HW56	Flagellar associated protein	0.163857	7.0e6	4.8e6	1028	23	58	23	40	817	90.174	5.44
A8ISZ1	Elongation factor EF-3	0.492916	8.4e6	2.7e6	1003	27	64	27	29	1053	115.236	6.7
P12852	Oxygen-evolving enhancer protein 3, chloroplastic	0.414539	2.0e8	7.7e7	992	8	38	8	31	199	21.811	9.58
A8IZS5	Glycine-rich RNA-binding protein	0.79005	7.4e7	1.2e7	952	6	29	6	39	165	15.774	8.41
A8J6Y8	Ferredoxin--NADP reductase	0.247784	2.3e7	1.3e7	946	13	52	13	50	346	38.242	8.22
P10898	Photosystem II CP43 reaction center protein	0.382335	4.1e7	1.7e7	918	11	59	11	34	461	50.606	6.34
A8HPF4	Predicted protein	-0.127172	9.7e6	1.3e7	912	13	53	13	63	280	28.136	9.25
A8J914	UDP-glucose 6-dehydrogenase	-0.08167	2.9e6	3.5e6	903	16	39	8	46.6527	478	52.691	6.07
Q93WL4	Chlorophyll a-b binding protein, chloroplastic	0.814363	1.5e8	2.3e7	897	8	55	3	50	257	27.363	5.96
P07753	Photosystem II protein D1	0.146128	2.8e7	2.0e7	890	9	42	9	26	352	39.016	5.5
A8HMX2	Pyruvate-formate lyase	0.121243	7.8e6	5.9e6	879	22	57	22	37	831	91.089	6.96
P12154	Photosystem I P700 chlorophyll a apoprotein A1	0.422074	3.7e7	1.4e7	878	10	42	10	12	751	83.1	7.52
Q93WD2	Chlorophyll a-b binding protein CP29	0.113943	5.2e7	4.0e7	877	11	49	11	50	280	29.919	6.6
Q6UKY5	Acyl carrier protein	0.452298	6.8e7	2.4e7	873	4	30	4	41	117	12.417	4.98
A8J2S0	Citrate synthase	0.318759	2.5e7	1.2e7	870.659	13	42	13	29	496	54.628	8.65
A8ITH8	Chaperonin 60B2	0.112422	5.7e6	4.4e6	868	21	56	17	49	577	61.699	5.55
A8IZV9	Flagellar associated protein (Fragment)	0.50515	2.4e7	7.5e6	854	10	43	8	22.2798	772	81.91	8.32
Q9ZSJ4	Chlorophyll a-b binding protein, chloroplastic	0.539912	2.6e7	7.5e6	833	9	54	5	42	268	28.669	8.07
Q08365	30S ribosomal protein S3, chloroplastic	0.30103	6.4e6	3.2e6	830	21	55	21	30	712	81.804	10.68
A8JIB7	Chaperonin 60A	0.306294	8.3e6	4.1e6	829	20	51	20	46.5517	580	61.74	5.62
I2FKQ9	Mitochondrial chaperonin 60	0.271067	5.6e6	3.0e6	821	18	46	18	36.0771	571	60.429	6.15
A8J5P7	Ubiquinol:cytochrome c oxidoreductase 50 kDa core 1 subunit	0.225779	7.4e6	4.4e6	808	13	41	13	37	495	55.02	6.32
A8J5Z0	60S acidic ribosomal protein P0	0.592515	1.8e7	4.6e6	806	14	52	14	65.625	320	34.553	6.42
Q6X898	Malate synthase	0.255273	2.7e7	1.5e7	801	17	51	17	41.0256	546	60.669	7.87
A8HP06	Succinate dehydrogenase [ubiquinone] flavoprotein subunit, mitochondrial	0.170696	1.2e7	8.1e6	791	8	26	8	17	635	68.836	6.71
A8ITU2	Predicted protein	0.51266	1.4e7	4.3e6	791	17	51	9	59	391	42.291	6.73
A8IZU0	Heat shock protein 70C	0.2156	4.6e6	2.8e6	780.128	16	56	14	36	607	65.264	5.76
Q93WE0	Chlorophyll a-b binding protein, chloroplastic	0.441209	5.8e7	2.1e7	778	8	50	4	61	249	26.634	5.62
A8HVU5	Phosphoglycerate mutase	0.447158	8.4e6	3.0e6	775	15	49	15	29	626	66.608	5.97
A8HS14	Glucose-1-phosphate adenylyltransferase	0.241032	5.4e6	3.1e6	768	18	38	18	51.9841	504	54.82	7.44
A8IAT4	Acetohydroxy acid isomeroreductase	0.68373	1.4e7	2.9e6	764.49	13	44	13	27	555	60.175	8.1
A8JHR9	Glyceraldehyde-3-phosphate dehydrogenase	-0.116506	1.3e7	1.7e7	760	13	53	13	54	371	39.735	8.95
A8I2V3	2-cys peroxiredoxin	0.149762	4.8e7	3.4e7	758	9	39	9	60	198	21.628	5.66
A8I8A3	Plastid-specific ribosomal protein 3	0.549208	8.5e6	2.4e6	757	12	32	12	47	298	33.346	4.42
A8JDV2	Predicted protein (Fragment)	0.550031	2.2e7	6.2e6	757	5	21	5	42	168	18.074	4.6
A8J264	Chlorophyll a-b binding protein, chloroplastic	0.572771	8.6e7	2.3e7	755	8	46	3	48	254	27.088	6.35
A8IA45	Vacuolar ATP synthase subunit B	0.0448123	5.1e6	4.6e6	750	17	38	17	50	504	55.764	5.5
A8J3F7	Mitochondrial substrate carrier protein	0.509306	2.1e7	6.5e6	744	12	45	12	46	299	31.613	9.76
Q8LL91	Ferroxidase-like protein	0.309985	4.9e6	2.4e6	744	21	47	21	26	1142	122.723	5.39
A8IVG0	2-oxoglutarate dehydrogenase, E1 subunit	0.217128	6.1e6	3.7e6	744.383	18	44	18	19.6721	1037	116.825	7.21
A8J1S7	Bifunctional aspartate kinase/homoserine dehydrogenase	0.168404	2.8e6	1.9e6	735	15	35	15	19	917	98.132	8.29
Q7X7A7	14-3-3 protein	0.280827	2.1e7	1.1e7	732	11	40	11	57.085	247	27.985	5.02
C5HJ53	Cytochrome f	0.723794	2.7e7	5.1e6	722	14	60	14	51	317	34.27	8.53
Q8W4V3	Serine hydroxymethyltransferase	0.362548	5.3e6	2.3e6	709	13	36	13	36	520	57.138	8.82
Q85KI7	ATP syntase-associated protein ASA1	0.317117	1.1e7	5.3e6	709.133	17	46	17	39	576	62.995	6.24
A8J5B8	Predicted protein	0.508638	2.0e7	6.2e6	706	11	37	11	34	409	44.172	5.07
Q9FEK6	Chlorophyll a-b binding protein, chloroplastic	0.342423	3.3e7	1.5e7	699.001	11	41	11	44.6367	289	30.695	5.52
A8IH03	Phosphoserine aminotransferase	0.257873	6.7e6	3.7e6	685	15	45	15	50	405	44.102	8.72
A8HTY0	Plastid ribosomal protein L7/L12	0.274158	4.7e7	2.5e7	684	7	25	7	62	134	13.833	5.14
A8IID0	Nucleolar protein, component of C/D snoRNPs	0.485554	5.2e6	1.7e6	681	12	33	12	31	508	55.378	9.29
Q9LD42	Fe-assimilating protein 1	0.132626	1.9e7	1.4e7	681	9	36	9	32	362	37.917	8.75
A8J129	Aspartate aminotransferase	0.390761	1.5e7	6.1e6	672	18	49	17	53	433	46.503	8.65
A8I7T1	Heat shock protein 90B (Fragment)	0.259637	4.0e6	2.2e6	671	16	34	15	27	768	87.376	4.88
P12113	ATP synthase gamma chain, chloroplastic	0.404779	1.6e7	6.3e6	671	14	46	14	45	358	38.736	8.94
A8J9S7	Isocitrate dehydrogenase [NADP]	0.360344	9.4e6	4.1e6	667.317	17	48	17	42	483	53.601	8.88
A8HTX7	Mitochondrial F1F0 ATP synthase associated 31.2 kDa protein	0.218843	9.6e6	5.8e6	661	10	30	10	36	325	33.997	7.36
Q9FNS5	NADP-Malate dehydrogenase	-0.0263289	6.4e6	6.8e6	659	9	35	9	35	415	44.824	7.87
A8J6C7	Membrane AAA-metalloprotease	0.420216	5.0e6	1.9e6	650	11	34	11	23	689	74.338	6.62
Q2VA40	Alpha-1,4 glucan phosphorylase	0.281434	6.5e6	3.4e6	648	17	51	16	30	872	98.234	7.06
A8ITU6	Predicted protein	0.280827	6.3e6	3.3e6	646	15	33	7	49	383	41.231	6.93
A8JCP5	NAD(P) transhydrogenase	-0.109144	3.5e6	4.5e6	644	13	37	13	17	1094	112.275	6.89
A8IQE3	Ribosomal protein L14	0.622582	2.6e7	6.2e6	642	7	24	7	44	137	15.332	10.33
Q84X82	Flagella membrane glycoprotein	0.289448	3.7e6	1.9e6	634	26	72	22	15	3873	383.38	6.14
A8JD64	Peptidyl-prolyl cis-trans isomerase	-0.0669468	1.8e7	2.1e7	619	4	22	4	33	172	18.368	7.78
A8HMC0	Calreticulin 2, calcium-binding protein	0.296385	9.3e6	4.7e6	619	12	36	12	30	420	47.298	4.7
P53498	Actin OS=Chlamydomonas reinhardtii PE=2 SV=1	0.454614	9.4e6	3.3e6	608	13	42	13	48	377	41.809	5.48
A8IRU6	Peptidyl-prolyl cis-trans isomerase, cyclophilin-type	0.443697	1.0e7	3.6e6	601	13	37	13	52	413	44.667	5.49
A8IW34	Adenylosuccinate synthetase, chloroplastic	0.0558578	5.8e6	5.1e6	601	12	23	12	33	463	50.02	7.91
A8JGM1	Rhodanese-like Ca-sensing receptor	0.346258	9.1e6	4.1e6	599	11	27	11	48	378	38.913	9.19
A8IAN1	Transketolase	0.424592	2.1e7	7.9e6	588.575	16	34	16	32	718	77.611	7.33
A8IYP4	Phosphoribulokinase	0.278464	1.5e7	7.9e6	588	16	59	16	48	375	41.865	8.02
A8HVQ1	40S ribosomal protein S8	0.623249	2.1e7	5.0e6	586	10	32	10	49	208	23.881	10.43
A2PZC2	UDP-Glucose:protein transglucosylase	0.0604807	1.0e7	8.7e6	585	15	40	15	56	344	39.333	6.33
A8J8Y1	Receptor of activated protein kinase C 1	0.421421	1.9e7	7.2e6	584	15	48	15	62	318	35.123	7.66
A8J2I5	Ribosomal protein S5	0.449093	1.8e7	6.4e6	584	6	27	6	29	193	21.694	9.79
A8JGW2	Cytochrome b6f complex subunit V	0.730004	2.9e7	5.4e6	583	8	39	8	53	198	20.235	9.92
A8IKI9	Mitochondrial processing peptidase alpha subunit	0.244712	6.5e6	3.7e6	580	14	38	14	38	485	49.559	9.29
Q00914	Photosystem I iron-sulfur center	0.433656	5.7e7	2.1e7	580	5	31	5	64	81	8.854	5.95
Q75NZ1	Low-CO2 inducible protein	-0.144492	3.8e6	5.3e6	577	13	41	13	35.6659	443	47.622	7.03
A8IRK4	Sedoheptulose-1,7-bisphosphatase	0.38818	1.1e7	4.5e6	575.174	12	40	12	36	389	41.823	8.29
A8IL08	Membrane AAA-metalloprotease	0.684247	5.8e6	1.2e6	573	10	26	10	22	727	77.499	5.9
A8IMZ5	Mg-protoporphyrin IX chelatase	0.337753	7.4e6	3.4e6	570	10	32	10	33	417	45.437	6.33
A8JHU0	Malate dehydrogenase	0.0655015	1.0e7	8.6e6	567	12	39	12	57	373	38.485	8.54
A8J8Z1	Phosphoglucomutase	0.30103	4.0e6	2.0e6	558	11	33	11	29	600	64.52	7.5
Q39568	G-strand telomere binding protein 1	0.507902	1.9e7	5.9e6	554	11	31	11	40	221	24.046	7.3
A8J9H8	Nucleoside diphosphate kinase	0.0791812	1.8e7	1.5e7	547	4	30	2	36	150	16.531	6.57
A8IP17	Eukaryotic initiation factor 4A-like protein	0.315753	1.2e7	5.8e6	542	17	42	15	49	413	47.024	5.72
Q9FE86	2-cys peroxiredoxin, chloroplastic	0.359022	3.2e7	1.4e7	537	9	38	9	40	235	25.945	8.34
A8JDP4	Ribosomal protein L9	0.305626	1.9e7	9.4e6	537	6	22	6	35	191	21.505	9.89
A8J7F6	Dihydrolipoamide acetyltransferase component of pyruvate dehydrogenase complex	-0.136838	5.4e6	7.4e6	534	8	20	8	22	415	43.088	8.54
A8JAW4	Predicted protein	0.270541	1.1e7	5.9e6	529.004	13	35	13	36	387	41.401	6.38
A8IXG3	40S ribosomal protein S21	0.280345	8.2e6	4.3e6	526	2	12	2	35	82	9.099	6.27
A8J3P5	Heat shock protein 70E	0.0884219	3.8e6	3.1e6	519	15	35	15	24	803	87.085	5.33
Q0ZAI6	LciB	0.184524	1.3e7	8.5e6	518	13	31	13	39	448	47.975	7.61
A8JI07	Dual function alcohol dehydrogenase / acetaldehyde dehydrogenase	0.192797	5.3e6	3.4e6	517	15	40	15	23	954	102.168	7.52
A8J0B0	Inorganic pyrophosphatase	-0.0107239	8.0e6	8.2e6	515	10	29	10	15	763	79.6	5.19
P52908	14-3-3-like protein OS=Chlamydomonas reinhardtii PE=2 SV=1	0.39794	1.1e7	4.4e6	514	10	35	10	50	259	29.496	5
A8J3L9	Methylmalonate semi-aldehyde dehydrogenase	0.22494	4.7e6	2.8e6	510	13	32	13	28	553	58.124	7.87
A8HVP2	Ribosomal protein S18	0.0725507	1.3e7	1.1e7	510	9	23	9	56	153	17.568	10.59
A8IMP6	40S ribosomal protein S4	0.567691	1.7e7	4.6e6	504.511	9	29	9	39.4636	261	29.465	9.98
A8J6J6	Acetyl-CoA acyltransferase	0.335792	5.2e6	2.4e6	503	9	25	9	27.7657	461	47.328	7.99
A8IX80	Acetohydroxyacid dehydratase	0.329425	7.9e6	3.7e6	502	11	28	11	20	604	64.19	7.59
A8IAY6	Methylenetetrahydrofolate reductase	0.049218	2.8e6	2.5e6	497	6	18	6	14	594	64.999	5.53
Q84X75	CR051 protein	0.626419	2.2e7	5.2e6	495	6	21	6	39	322	33.101	9.69
Q66T67	Heat shock protein 90C	0.0248236	3.6e6	3.4e6	493	12	28	11	20	810	89.298	5.33
Q75VY7	Chlorophyll a-b binding protein, chloroplastic	0.447158	2.8e7	1.0e7	493.56	8	33	8	48	243	25.904	9
A8I164	Vacuolar ATP synthase, subunit A	0.352183	5.4e6	2.4e6	483	17	36	17	38	616	68.351	5.91
Q3HTK4	Cell wall protein pherophorin-C3	0.732138	3.4e7	6.3e6	477	9	28	9	31	443	47.087	8.63
A8HME4	Ribosomal protein S2	0.208485	1.6e7	9.9e6	472	7	24	7	31	274	30.272	10.2
A8I4S9	Clathrin heavy chain	0.200915	2.7e6	1.7e6	471	15	30	15	11	1738	192.206	5.81
A8JHM2	Eukaryotic initiation factor (Fragment)	0.493915	2.9e6	9.3e5	467.885	14	27	14	17	912	99.506	5.38
Q8LRU1	Ferritin	0.39794	1.5e7	6.0e6	465	8	30	8	42	249	27.274	5.48
A8ISG0	Chlorophyll a-b binding protein, chloroplastic	0.725842	2.5e7	4.7e6	465	7	29	7	33	288	31.171	9.16
A8JCQ8	Acetyl CoA synthetase	-0.0700379	4.0e6	4.7e6	465	14	29	13	31	699	76.628	6.87
A8IUU3	Transaldolase	0.361028	6.2e6	2.7e6	463	13	40	13	57	399	41.795	8.87
A8JHB4	Ferredoxin-dependent glutamate synthase	0.46584	3.8e6	1.3e6	460	24	43	24	21	1552	166.946	6.57
A8JCR6	Acetolactate synthase, small subunit (Fragment)	0.554287	4.3e6	1.2e6	459	12	28	12	30	489	52.424	8.69
A8IPQ9	Calcium-dependent protein kinase 1	0.275223	4.9e6	2.6e6	458.79	10	23	10	24	613	67.405	5.77
Q6QAY3	Mitochondrial F1F0 ATP synthase associated 19.5 kDa protein	0.159701	1.3e7	9.0e6	457	4	11	4	28	207	22.189	9.55
A8J1T4	Dihydrolipoyl dehydrogenase	0.525045	6.7e6	2.0e6	454	14	33	14	38	502	52.449	8.24
Q84X68	Flagella membrane glycoprotein 1B OS=Chlamydomonas reinhardtii PE=4 SV=2	0.263241	2.2e6	1.2e6	453	14	29	10	6	4176	412.397	6.09
A8I528	Voltage-dependent anion-selective channel protein	0.244125	1.0e7	5.7e6	449	9	29	9	52	276	28.532	9.1
A8J537	Catalase	0.144683	6.0e6	4.3e6	445	11	35	11	28	493	56.122	7.34
A8J493	Ribosomal protein S15	0.402305	2.5e7	9.9e6	445	2	12	2	15	145	16.619	10.56
A8J1U1	Heat shock protein 90A	0.0627908	5.2e6	4.5e6	444	17	36	16	26	705	80.631	5.08
A8IA86	Nucleolar protein, component of C/D snoRNPs	0.640978	1.4e7	3.2e6	441.4	11	35	11	45	315	33.015	10.13
A8J173	Aspartate semialdehyde dehydrogenase	0.532424	9.2e6	2.7e6	438	10	25	10	38	370	39.91	9.1
A8IKQ0	Fructose-1,6-bisphosphatase	0.380211	6.0e6	2.5e6	436	9	26	9	33	415	44.416	5.81
A8JCE9	Mitochondrial F1F0 ATP synthase associated 36.3 kDa protein	0.376751	1.0e7	4.2e6	436.271	12	29	12	31	366	39.703	6.54
A8IZK3	Ribosomal protein L10	0.165233	7.9e6	5.4e6	434	8	23	8	44	230	26.221	10.1
A8J087	Vasa intronic gene	0.447158	1.4e7	5.0e6	434	9	31	9	31	361	37.52	9.19
A8IJ34	Methyltransferase	0.538391	7.6e6	2.2e6	433	8	18	8	27	387	42.078	7.64
A8JE91	Chaperonin 60B1	0.498841	4.1e6	1.3e6	431	11	23	7	28	580	61.934	6.7
A8HME6	Polyadenylate-binding protein	0.717453	1.2e7	2.3e6	430	16	39	16	30.1887	636	68.648	8.73
A8HP90	Ribosomal protein L6	0.470961	2.1e7	7.1e6	430	7	19	7	37.2197	223	24.357	10.33
A8IBY2	Predicted protein (Fragment)	0.793946	5.6e6	9.0e5	429	10	23	10	25	600	63.413	8.85
A8JH68	Plastocyanin	0.939302	2.0e8	2.3e7	426.504	4	34	4	57	145	14.866	6.79
A8HQP0	Transaldolase	0.117386	7.6e6	5.8e6	417	12	34	12	35	382	42.409	8.63
A8JBL6	Predicted protein	0.293205	5.5e6	2.8e6	416	10	21	10	20	705	73.933	9.1
A8I263	Aspartate aminotransferase	0.181844	3.8e6	2.5e6	416	8	21	7	24	428	47.046	8.92
A8J506	Argininosuccinate synthase	0.326336	5.3e6	2.5e6	413	14	32	14	44	441	48.99	8.28
A8J4R9	Serine hydroxymethyltransferase	0.139662	4.0e6	2.9e6	412.91	8	23	8	23	487	52.71	8.78
A8I7W0	Flagellar associated protein	0.405765	8.4e6	3.3e6	411.367	13	28	13	36	537	56.696	6.15
P09144	Photosystem I P700 chlorophyll a apoprotein A2	0.227244	2.7e7	1.6e7	408	8	18	8	12	735	82.056	7.03
Q66YD0	Chloroplast vesicle-inducing protein in plastids 1	0.181844	3.8e6	2.5e6	407	8	21	8	37	288	31.593	9.38
A8HVM3	Predicted protein	0.583577	4.6e6	1.2e6	405	12	32	12	19	688	77.5	6.34
A8IF08	T-complex protein, theta subunit	0.234083	2.4e6	1.4e6	404	13	25	13	34	544	57.494	5.29
A8IVM9	Glycine cleavage system, P protein	0.154902	3.0e6	2.1e6	403	14	30	14	21	1039	111.279	7.52
A8JFI7	Predicted protein (Fragment)	0.370269	1.9e7	8.1e6	401	7	25	7	31	293	30.921	8.48
A8IH77	Subunit H of photosystem I	0.377418	3.1e7	1.3e7	400	5	15	5	45	130	14.142	10.11
A8JID6	ADP,ATP carrier protein	0.367126	1.7e7	7.3e6	398.854	10	38	10	22	577	62.269	9.35
A2PZC1	Adrenodoxin reductase	0.49485	1.0e7	3.2e6	391	9	19	9	24	504	56.058	6.42
A8J1G8	40S ribosomal protein S6	0.16481	1.9e7	1.3e7	391	8	25	8	32.2581	248	28.418	10.45
A8JG58	Predicted protein	0.371611	4.0e6	1.7e6	389	11	28	11	21	695	76.698	5.97
A8IRQ1	Ribose-5-phosphate isomerase	-0.00895484	4.8e6	4.9e6	387	6	19	6	34	269	28.801	7.77
A8IA39	Elongation factor G, chloroplastic	0.367977	6.3e6	2.7e6	384	16	37	16	30	714	79.193	5.35
A8J8M5	Plastid ribosomal protein S5	0.150785	7.5e6	5.3e6	383	11	26	11	27	673	71.986	4.26
P12356	Photosystem I reaction center subunit III, chloroplastic	0.69897	5.5e7	1.1e7	380	7	24	7	38	227	24.042	9.48
A8J3U9	Mitochondrial ATP synthase subunit 5, OSCP subunit	0.219997	7.8e6	4.7e6	379	8	18	8	43	233	25.863	7.37
A8JBF2	Organellar elongation factor P	0.463757	6.4e6	2.2e6	379.14	8	23	8	58	186	20.746	6.23
P50566	Histone H4	1.33882	7.2e7	3.3e6	378	5	19	5	50	103	11.45	11.47
Q75VY8	Chlorophyll a-b binding protein, chloroplastic	0.247784	2.3e7	1.3e7	378	5	20	5	27	257	28.21	8.76
A8JE35	Plastid ribosomal protein L3	0.342423	1.1e7	5.0e6	374.483	4	17	4	22	259	27.814	10.26
Q42688	Glutamine synthetase cytosolic isozyme	-0.29093	8.7e6	1.7e7	373	10	20	10	34	382	42.119	6.46
A8I8Z4	Ribosomal protein	0.324833	1.5e7	7.1e6	372	8	20	8	32.9966	297	32.419	9.72
A8I0I1	40S ribosomal protein S24	0.39794	1.4e7	5.6e6	369.608	5	17	5	32.8244	131	15.112	10.62
A8J9X1	Mitochondrial F1F0 ATP synthase, delta subunit	-0.0408363	7.1e6	7.8e6	368	5	26	5	30	202	21.159	4.86
Q763T6	UDP-sulfoquinovose synthase	0.30103	3.4e6	1.7e6	368	5	13	5	15	479	52.84	8.72
A8HP72	Predicted protein	0.189538	8.2e6	5.3e6	368	6	15	6	36	187	20.385	5.27
A8IYK1	Alpha-1,4 glucan phosphorylase	0.289448	3.7e6	1.9e6	366	20	37	19	27	1010	114.016	7.3
Q93VE0	Chlorophyll a-b binding protein, chloroplastic	-0.0591215	4.8e7	5.5e7	366	7	36	4	34.7656	256	27.548	6.35
A8J567	Ribosomal protein L7a	0.323306	1.2e7	5.7e6	364	9	24	9	33	261	29.176	10.33
A8ITV3	Chlorophyll a-b binding protein, chloroplastic	0.0286452	9.4e6	8.8e6	362.31	4	23	4	30	213	22.83	9
A8J1C1	Ubiquitin-activating enzyme E1	0.380211	3.6e6	1.5e6	361.113	15	26	15	19	1061	114.172	5.5
A8HYA9	Fumarate hydratase	0.443697	5.0e6	1.8e6	358	10	25	10	22	589	63.449	8.79
A8IUV7	60S ribosomal protein L13	0.499398	2.4e7	7.6e6	355.25	6	21	6	32	218	24.469	10.89
A8IXU7	Phototropin	-0.335792	1.2e7	2.6e7	354	9	27	9	16	750	81.415	8.47
A8J2X6	N-acetyl-gamma-glutamyl-phosphate reductase	0.956095	4.7e6	5.2e5	353	8	14	8	31	383	41.058	8.47
A8JEF7	3-ketoacyl-CoA-synthase	0.30103	1.1e7	5.5e6	353	6	20	6	16	553	59.171	9.32
A8J2L0	Predicted protein	0.414973	6.5e6	2.5e6	352	9	22	9	47	413	40.99	7.77
P23489	Ribulose bisphosphate carboxylase/oxygenase activase, chloroplastic OS=Chlamydomonas reinhardtii PE=2 SV=1	0.245982	3.7e6	2.1e6	351.481	8	24	8	30	408	45.011	8.54
Q6EMK7	38 kDa RNA-binding protein	0.945642	1.5e7	1.7e6	350	7	17	7	24	382	44.009	8.09
A8HNE8	Geranylgeranyl reductase	0.561943	6.2e6	1.7e6	346.964	11	27	11	30	504	55.573	8.94
A8J637	Elongation factor Ts, mitochondrial	-0.101027	4.2e6	5.3e6	346	8	25	8	11	1013	108.703	4.6
A8JAG1	Predicted protein	0.130334	5.4e6	4.0e6	343	11	21	11	21	494	53.328	8.47
A8J8B2	Plastid-specific ribosomal protein 1	0.333215	1.4e7	6.5e6	338	8	21	8	27	286	31.76	9.13
A8I4T2	Ribosomal protein	0.522879	2.7e7	8.1e6	334.162	4	17	4	18	214	23.929	9.92
A8HS48	40S ribosomal protein S3a	0.538673	2.8e7	8.1e6	331	7	22	7	29	259	29.313	9.8
P15451	Cytochrome c	0.78295	9.1e7	1.5e7	328	4	14	4	39	112	11.95	9.35
A8ITS8	Dihydrolipoamide succinyltransferase, oxoglutarate dehydrogenase E2 component	0.875061	1.2e7	1.6e6	327	9	24	9	28	450	47.529	9.09
A8JC42	V-type proton ATPase subunit G	0.226065	6.9e6	4.1e6	326	3	9	3	33	110	11.777	9.41
P23400	Thioredoxin M-type, chloroplastic	0.0746336	1.9e7	1.6e7	325	4	14	4	33	140	15.092	9.19
Q42687	ATP synthase delta chain, chloroplastic	1.05799	2.4e7	2.1e6	324	7	20	7	28.3105	219	23.98	8.72
Q5S7Y5	Chloroplast triosephosphate isomerase	0.481486	1.0e7	3.3e6	324.32	5	11	5	23	282	30.033	7.65
A8IGD9	Low-CO2-inducible protein	0.886057	1.0e7	1.3e6	324	4	13	4	28.9362	235	24.133	12.31
Q9LLL6	Glucose-1-phosphate adenylyltransferase	-0.00934003	4.6e6	4.7e6	323	11	24	11	31	514	55.309	8.12
Q19VH4	AGG4	0.0255541	3.5e6	3.3e6	322	7	19	6	36.8159	201	21.401	7.06
A8HRR9	Coatomer subunit alpha	0.243038	2.1e6	1.2e6	321	12	24	12	12.5	1256	138.043	7.31
A8ILN4	1-hydroxy-2-methyl-2-(E)-butenyl 4-diphosphate synthase	0.417536	3.4e6	1.3e6	321.475	10	18	10	19	681	74.47	6.2
A8IVU0	Ribosomal protein L13a	0.486362	1.9e7	6.2e6	315	5	14	5	30	185	20.715	11.3
Q9FEH5	Chlamyopsin 2	0.285518	1.1e7	5.7e6	313	10	22	10	39	243	26.609	9.82
A8IZY9	Cell wall protein pherophorin-C15	1	1.5e7	1.5e6	312	5	17	5	44	184	19.108	8.7
A8ID84	Ribosomal protein L3	0.172161	1.1e7	7.4e6	312	10	24	10	35	386	43.481	10.21
A8JBM7	Predicted protein	0.146128	1.4e6	1.0e6	309.827	9	22	9	8	1455	151.807	4.68
A8JDV9	F1F0 ATP synthase gamma subunit	0.20412	8.0e6	5.0e6	309	8	20	8	29.321	324	35.071	9.36
A8I297	Eukaryotic translation initiation factor 5A	0.682371	7.7e6	1.6e6	309.06	7	19	7	54	165	18.063	5.14
A8HQ81	Ribosomal protein L11	0.259637	1.6e7	8.8e6	306	4	15	4	26	178	20.462	9.99
Q4U2V7	Hydroxyproline-rich glycoprotein GAS31	0.51491	3.6e6	1.1e6	304.01	9	22	9	17.7743	647	68.571	7.01
A8IE23	Glucose-6-phosphate isomerase	0.0434657	4.2e6	3.8e6	302.88	11	24	6	22	646	71.766	7.74
A6Q0K5	Calvin cycle protein CP12, chloroplastic	-0.200915	1.7e7	2.7e7	302.81	4	9	4	57	107	11.426	5.12
A8J0R4	Acidic ribosomal protein P2	0.498841	4.1e7	1.3e7	299	2	7	2	21	109	10.873	4.88
A8JIR0	Carbamoyl phosphate synthase, large subunit	0.289448	3.7e6	1.9e6	298	16	34	16	19	1075	116.623	6.15
A8IVJ7	NADH:ubiquinone oxidoreductase 76 kDa subunit	0.423747	2.6e6	9.8e5	296	12	24	12	30	733	78.309	7.88
A8J768	Ribosomal protein S14	0.538119	2.9e7	8.4e6	291	6	18	6	44	153	16.292	10.32
A8IVE2	Ribosomal protein L7	0.322219	2.1e7	1.0e7	287	5	20	5	17	266	30.422	10.42
A8IR98	Putative uncharacterized protein	0.243038	2.1e6	1.2e6	287	8	16	8	29	355	37.007	8.46
A8J9H7	Mastigoneme-like flagellar protein	0.0334238	2.7e6	2.5e6	286	16	32	16	16	1987	205.159	5.68
A8J5K4	Nucleolar protein, component of C/D snoRNPs	0.498841	8.2e6	2.6e6	285.835	9	16	9	27.7108	498	55.706	9.03
A8HVJ9	Photosystem II stability/assembly factor HCF136 (Fragment)	1.08398	9.1e6	7.5e5	285	9	21	9	37	302	32.612	7.33
Q39617	Protochlorophyllide reductase, chloroplastic	-0.00877392	4.9e6	5.0e6	284.26	7	24	7	28	397	41.845	9.42
A8IXD1	Flagellar associated protein, adenosine kinase-like protein	0.344065	5.3e6	2.4e6	283.43	5	12	5	24	310	33.582	5.35
Q00471	Cytochrome b6	1.16914	3.1e7	2.1e6	283	4	11	4	25	215	24.148	8.6
A8J7F9	Predicted protein	0.0321847	4.2e6	3.9e6	282	7	12	7	16	515	56.042	7.23
A8JJQ6	Histone H2B (Fragment)	-0.243038	1.2e6	2.1e6	281	5	18	2	31	152	16.543	9.85
A8IGY1	Ribosomal protein S13	0.371611	1.2e7	5.1e6	281	7	20	7	38	151	17.108	10.51
A8JGF8	Ribosomal protein S9, component of cytosolic 80S ribosome and 40S small subunit	0.159356	1.4e7	9.7e6	280	7	22	7	36	190	22.117	10.45
A8JIE0	Chaperonin 20	0.326584	1.4e7	6.6e6	280	5	15	5	40	216	22.768	8.37
A8J513	Nucleosome assembly protein	0.111492	5.3e6	4.1e6	279	8	20	8	29	334	37.413	4.39
A8HYG8	Isopropylmalate dehydratase, small subunit	0.127579	5.5e6	4.1e6	279	5	16	5	42	214	23.373	6.55
A8JG73	Flagellar associated protein	0.117113	1.1e7	8.4e6	278.962	8	19	8	39	180	19.045	4.67
A8IKE6	OEE2-like protein of thylakoid lumen	0.677781	1.0e7	2.1e6	278	5	15	5	25	218	23.558	9.41
A8J9T5	Thiamine thiazole synthase, chloroplastic	-0.325854	8.5e6	1.8e7	275.335	8	23	8	43	357	36.869	7.23
A8J503	Plastid ribosomal protein L6	0.568892	6.3e6	1.7e6	271	5	12	5	28	207	22.221	10.35
A8J7H3	Glutamate-1-semialdehyde aminotransferase	0.750999	6.2e6	1.1e6	271.56	9	25	9	30	463	49.196	8.15
A8IDP6	Calmodulin	0.840644	9.7e6	1.4e6	270	9	17	9	57	163	18.285	4.42
A8HSU7	Ribosomal protein S16	0.434152	2.5e7	9.2e6	269	5	16	5	36	142	15.968	10.46
A8IW47	Vacuolar ATP synthase subunit E	0.41218	6.2e6	2.4e6	269	8	14	8	34	232	26.228	7.11
A8J282	Peptidyl-prolyl cis-trans isomerase	0.965238	1.2e7	1.3e6	269	7	16	7	38	222	23.569	9.16
P14224	Photosystem I reaction center subunit V, chloroplastic	0.428817	5.1e7	1.9e7	265.59	3	10	3	24	126	13.215	10.48
A8J785	ATP synthase subunit b', chloroplastic	0.714764	1.4e7	2.7e6	265	6	19	6	31	209	22.465	9.39
Q75VY6	Chlorophyll a-b binding protein, chloroplastic	0.228479	2.2e7	1.3e7	264	5	13	5	32	257	27.764	8.97
A8JCE1	Predicted protein (Fragment)	-0.207608	3.1e6	5.0e6	264.53	6	13	6	29	314	33.443	7.94
A8HP55	Ribosomal protein L5	0.51491	1.8e7	5.5e6	262	4	10	4	15	293	33.651	8.82
A8JIJ1	Subunit of exon junction complex	0.140815	6.5e6	4.7e6	261.152	8	15	8	24	435	48.753	6.16
A8IZZ4	Bi-ubiquitin	0.189056	3.4e7	2.2e7	258	4	15	4	33	153	17.185	6.06
A8J355	Cystathionine gamma-synthase	0.666441	4.5e6	9.7e5	257	7	15	7	22	466	50.702	7.59
A8HN65	High light-induced nuclease	0.151861	6.1e6	4.3e6	255	4	15	4	19	275	29.025	8.78
A8J152	Predicted protein	1.20412	1.2e7	7.5e5	255.13	5	10	5	26	242	26.778	5.14
Q84X74	CR057 protein	0.513333	1.5e7	4.6e6	255	7	15	7	24	351	37.415	9.06
A8HRZ0	Histone H1	0.488117	1.2e7	3.9e6	252	2	10	2	7.87402	254	27.339	10.24
A8IVK1	Ribosomal protein L8	0.20412	1.6e7	1.0e7	251	4	13	4	26	259	27.952	10.73
A8HRZ4	Mitochondrial cytochrome c oxidase subunit 4, 13 kD	0.48509	1.1e7	3.6e6	249.82	4	12	4	29	175	19.016	5.27
A8JCS8	Predicted protein	0.255273	4.5e6	2.5e6	248	7	13	7	33	273	29.194	7.11
A8JG03	Isopropylmalate dehydratase, large subunit	0.243038	4.2e6	2.4e6	247	8	22	8	25	487	52.769	7.31
A8IKZ2	Ribosomal protein L18	0.574031	1.2e7	3.2e6	245.127	5	17	5	37	187	20.917	11.17
A8JGF4	Biotin carboxylase, acetyl-CoA carboxylase component	0.339948	7.0e6	3.2e6	245	9	17	9	23	483	51.909	8.75
A8HY43	Thylakoid lumenal protein	0.594235	1.1e7	2.8e6	244.52	4	14	4	26	196	20.563	9.61
A8IRX5	GTP-binding nuclear protein	0.104735	1.4e7	1.1e7	244	7	14	7	52	223	25.42	6.68
A8I5K1	Dynamin-related GTPase	0.285236	2.7e6	1.4e6	243	9	18	9	20	611	67.569	6.96
A8HZZ1	Threonine synthase	0.2156	4.6e6	2.8e6	242	10	20	10	28	498	54.379	8.37
A8HQT1	Protein disulfide isomerase	0.69897	1.2e7	2.4e6	240	6	14	6	25	254	27.333	7.93
A8I4P5	Ribosomal protein S3	1.23888	2.6e7	1.5e6	239	8	17	8	41.3043	230	25.832	9.64
A8IVZ9	Glutamine synthetase	0.716003	1.3e7	2.5e6	239	9	22	9	30	380	41.316	7.49
A8JGY3	Adenylate kinase 4 (Fragment)	0.4843	6.1e6	2.0e6	239	4	15	4	25	221	23.695	7.75
A8JD45	Predicted protein	0.477121	4.2e6	1.4e6	239	10	19	10	24	562	58.66	9.19
A8J942	Predicted protein (Fragment)	-0.170487	5.2e6	7.7e6	237.3	4	14	4	26	303	30.642	7.33
A8JAL6	Plastid ribosomal protein L15	0.420216	1.0e7	3.8e6	236	5	14	5	29	241	25.505	10.36
A8JFJ2	Alanine-glyoxylate transaminase	0.69897	3.4e6	6.8e5	234	6	13	6	19	422	46.031	8.54
A8IWJ3	Aminomethyltransferase	0.235213	5.5e6	3.2e6	233.97	7	13	7	27	409	43.557	8.87
A8IZ36	Ribosomal protein S25	0.488117	2.4e7	7.8e6	233	3	9	3	24	107	11.811	10.39
A8ITK6	Predicted protein	0.176091	5.4e6	3.6e6	232	8	16	8	27.027	333	36.049	7.85
A8HN50	60S ribosomal protein L18a	0.404571	6.6e6	2.6e6	231	10	27	10	50	182	21.358	10.4
Q70DX8	Plastid ribosomal protein S1	0.659203	7.3e6	1.6e6	230.46	8	13	8	19	436	48.269	4.49
A8HWA8	Pyridine nucleotide binding protein	-0.0321847	2.6e6	2.8e6	228	13	21	12	27.3698	749	75.328	8.72
O47027	30S ribosomal protein S2, chloroplastic	0.477121	3.3e6	1.1e6	227	12	29	12	26	570	63.12	10.95
A8J951	Ribosomal protein L21	0.0555173	2.5e7	2.2e7	227	4	12	4	24	163	18.306	10.78
A8HVK4	Ribosomal protein S27a	0.477121	3.0e7	1.0e7	226.87	3	12	3	20	182	19.497	9.89
A8I751	Predicted protein (Fragment)	0.665112	3.7e6	8.0e5	225	6	21	6	21	459	49.476	4.96
Q9S7V1	Coproporphyrinogen III oxidase	0.615996	3.8e6	9.2e5	224.71	4	8	4	16	365	41.4	8
A8JD33	Predicted protein	0.236089	3.1e6	1.8e6	223	7	15	7	33	321	32.493	9.52
A8I403	Ribosomal protein S19	0.265702	5.9e6	3.2e6	222	6	15	6	31	150	16.987	9.96
A8IJY7	Chaperonin 23	0.382335	4.1e6	1.7e6	221	8	17	8	47	238	25.735	8.32
A8I7N8	3-isopropylmalate dehydrogenase	0.60206	4.8e6	1.2e6	220	8	14	8	28	400	42.784	7.97
A8J1M9	Thylakoid lumenal 17.4 kDa protein	0.190815	4.5e6	2.9e6	217.88	3	8	3	23	185	19.393	5.64
A8I6R4	Phosphoribosylformylglycinamidine cyclo-ligase	0.0579919	2.4e6	2.1e6	217	9	20	9	36	373	39.367	7.11
A8I972	ClpB chaperone, Hsp100 family	0.430125	3.5e6	1.3e6	216	9	18	9	11	1040	112.734	6.92
A8JH60	Predicted protein	0.931735	9.4e6	1.1e6	216	6	14	6	23	263	28.296	7.88
Q9FPQ6	Vegetative cell wall protein gp1	0.735487	3.1e7	5.7e6	215.915	4	9	4	7	555	54.186	10.24
A8JDL8	Predicted protein	0.213075	4.9e6	3.0e6	215.635	6	16	6	29	266	27.807	7.78
A8J538	Predicted protein	0.526809	3.7e6	1.1e6	215	4	12	4	9	420	42.922	8.24
A8JFB1	Porphobilinogen deaminase	0.548814	9.2e6	2.6e6	213	7	15	7	28.0802	349	37.349	8.92
A8J597	Ribosomal protein L12	0.533603	4.1e7	1.2e7	212.12	4	11	4	34	166	17.594	9.06
A8IZW5	RAN binding protein, RANBP1 (Fragment)	0.977336	5.6e6	5.9e5	210	3	8	3	21	133	15.254	4.98
A8IRV6	Eukaryotic translation initiation factor 3 subunit B	0.176091	1.5e6	1.0e6	209	8	13	8	15	718	82.71	5.68
A8I8X8	ATP citrate lyase, subunit B	0.282547	9.2e5	4.8e5	207.87	7	11	7	23	534	57.34	8.25
A8JFZ2	Predicted protein	0.576398	2.3e6	6.1e5	205	9	18	9	17	870	96.654	6.13
A8HX04	Succinate dehydrogenase [ubiquinone] iron-sulfur subunit, mitochondrial	0.106455	2.3e6	1.8e6	205	6	13	6	26	291	32.26	8.68
A8I2T0	Ribosomal protein L27a	0.358431	2.1e7	9.2e6	204	3	9	3	21	147	16.381	10.43
A8J0R7	Isocitrate dehydrogenase [NAD] subunit, mitochondrial	-0.0647253	5.6e6	6.5e6	202	8	14	8	29	359	38.511	7.77
A8IQB8	Plastid acyl-ACP desaturase	-0.154902	2.1e6	3.0e6	202	7	19	7	25	401	44.681	7.14
P48270	30S ribosomal protein S4, chloroplastic	0.692237	3.2e6	6.5e5	201	7	14	7	28	257	29.999	11.25
Q8LK22	Cytochrome c oxidase subunit	0.21388	1.8e7	1.1e7	201	4	14	4	45	105	11.675	7.18
A8I495	Obg-like ATPase 1	0.251812	2.5e6	1.4e6	197	5	9	5	15	391	43.698	6.99
A8J3F8	Predicted protein	0.758284	4.7e6	8.2e5	197	8	17	8	39	338	35.375	8.54
A8ICC8	Inorganic pyrophosphatase	1.00591	7.4e6	7.3e5	196	6	13	6	22.5	280	31.114	6.8
A8J0W9	Malate dehydrogenase	0.419129	4.2e6	1.6e6	196	6	12	6	28.4768	302	32.266	6.79
A8JE98	Heterogeneous nuclear ribonucleoprotein	0.631218	7.7e6	1.8e6	196.74	4	14	4	19	295	31.278	6.11
A8HWZ6	Plastid ribosomal protein L13	0.375664	5.7e6	2.4e6	196	4	11	4	16	225	24.533	10.2
A8JHC9	Citrate synthase	0.0395085	2.3e6	2.1e6	195	7	11	7	14	469	51.262	8.51
A0A140CTI1	ADP ribosylation factor-like 3	0.411442	4.9e6	1.9e6	194	5	12	5	46	177	19.77	5.47
A8I5S5	Predicted protein	0.291485	4.5e6	2.3e6	193.775	2	8	2	9	207	21.728	9.58
A8J4I2	SR protein factor	0.79074	2.1e7	3.4e6	193	3	9	3	22.5	200	22.088	11.22
A8JDL5	Peptidyl-prolyl cis-trans isomerase	0.425969	9.6e6	3.6e6	192	4	16	4	34	200	21.156	9.35
A8JEP9	Coatomer subunit beta	0.39794	3.5e6	1.4e6	192	6	14	6	8	959	103.859	6.28
A8IXR5	Eukaryotic initiation factor	0.639202	6.1e6	1.4e6	191	7	12	7	35	202	23.082	5.35
Q39615	Photosystem I reaction center subunit II, chloroplastic	0.11115	3.1e7	2.4e7	191	5	15	5	29	196	21.328	10.3
A8HVN9	Protein kinase C binding protein	-0.0377886	3.3e6	3.6e6	190	2	9	2	18	132	14.48	6.96
A8J576	40S ribosomal protein S27	-0.0669468	1.2e7	1.4e7	185.9	3	11	3	44	86	9.509	8.75
A8IA18	Ribosomal protein L19	0.376751	2.0e7	8.4e6	185	4	16	4	28	200	23.413	11.28
O22448	Glutathione peroxidase	0.531479	3.4e6	1.0e6	185	6	17	6	54	162	18.004	6.65
A8IN92	Mitochondrial cytochrome c oxidase subunit	0.00998422	8.8e6	8.6e6	184.4	3	13	3	29	148	17.244	5.03
A8HXE1	High mobility group protein	0.588272	3.1e7	8.0e6	184	4	16	4	24	179	19.504	5.74
Q9AU02	Cytochrome c oxidase subunit II	0.713693	1.5e7	2.9e6	183	4	9	4	34.6405	153	17.239	7.97
P05434	Caltractin OS=Chlamydomonas reinhardtii PE=1 SV=1	0.344255	1.9e7	8.6e6	183	3	10	3	22	169	19.447	4.81
A8JGK1	Ribosomal protein S17	0.346787	1.4e7	6.3e6	181.23	3	13	3	33	139	15.89	10.2
Q945T1	GrpE protein homolog	0.049218	2.8e6	2.5e6	179	6	14	6	26	260	28.238	5.34
A8J3Y6	AIR synthase-related protein	0.236572	1.5e6	8.7e5	178	10	13	10	12	1403	150.557	6.54
A8I6D1	Predicted protein	0.477121	4.8e6	1.6e6	176.975	2	8	2	23	123	13.688	5.34
A8J6Y3	Predicted protein	-0.176091	1.2e6	1.8e6	176.83	4	11	4	19	347	36.564	5.63
A8HXT4	Pyruvate carboxylase (Fragment)	0.736759	6.0e6	1.1e6	176	9	17	9	12	1165	125.554	8.32
A8J9W0	Ribosomal protein L23	0.666785	1.3e7	2.8e6	176	4	9	4	40	140	14.924	10.18
A8IBN3	Predicted protein	0.498841	4.1e6	1.3e6	176	7	12	7	20.6278	446	50.864	6.19
Q8GUQ9	60S ribosomal protein L38	0.560667	1.2e7	3.3e6	175.73	2	5	2	34	69	7.812	9.88
A8ICT1	Ribosomal protein L30	0.151268	1.7e7	1.2e7	175.06	5	13	5	55	110	11.993	9.54
A8JF47	Mitochondrial carrier protein	0.190815	4.5e6	2.9e6	174.13	5	12	5	13	416	43.948	9.91
A8JDE6	Chloroplast oxoglutarate-malate translocator	0.33403	8.2e6	3.8e6	172.82	3	10	3	5	587	60.698	8.94
A8I9I9	Rieske ferredoxin	0.22494	9.4e6	5.6e6	172	6	18	6	46	145	15	9.33
A8J9S9	UDP-glucose 4-epimerase	0.150386	4.1e6	2.9e6	171.975	5	9	5	19	349	38.893	6.52
A8J387	Predicted protein	0.578995	2.2e6	5.8e5	167	7	11	7	18	589	64.688	6.23
P36495	Uncharacterized membrane protein ycf78	0.424269	1.7e6	6.4e5	166	6	11	6	4	1995	232.05	10.23
P59775	30S ribosomal protein S8, chloroplastic	0.282547	4.6e6	2.4e6	166.57	3	8	3	31	141	15.881	9.99
A8HMG7	Ribosomal protein L26	0.393088	8.9e6	3.6e6	166	4	11	4	28	145	16.463	10.58
A8IB25	40S ribosomal protein SA	0.708515	2.3e7	4.5e6	165	5	11	5	17.9211	279	30.686	5.16
A8I982	Ribosomal protein L15	1.20165	1.4e7	8.8e5	164.93	2	9	2	16	204	24.147	11.36
A8IQ05	Succinate--CoA ligase [ADP-forming] subunit beta, mitochondrial	-0.146128	1.5e6	2.1e6	162	7	15	7	28	421	44.448	7.99
A8HS59	Ribosomal protein L17	0.124939	2.0e7	1.5e7	162.03	2	5	2	9	186	21.132	10.33
A8J7X3	Predicted protein	0.30103	2.2e6	1.1e6	158	2	6	2	2	978	100.245	5.52
A8IWJ5	Predicted protein	0.361728	4.6e6	2.0e6	158	7	13	7	17.1963	535	59.272	6.16
A8I017	Predicted protein	0.342423	1.1e7	5.0e6	157.8	3	13	3	43	153	16.333	9.64
A8J8V6	Predicted protein	0.319712	1.9e6	9.1e5	157	6	13	6	12	621	65.015	5.71
O20029	30S ribosomal protein S9, chloroplastic	0.431798	1.0e7	3.7e6	154	5	17	5	41	191	21.018	9.74
Q6V9A9	NADH:ubiquinone oxidoreductase 11 kDa subunit	0.266268	2.4e6	1.3e6	154	2	10	2	39	101	10.993	8.5
A8J214	Pyruvate kinase	0.280827	2.1e6	1.1e6	152	6	12	6	16	617	66.979	6.73
A8HYJ1	Chloroplast outer envelope protein	0.546682	2.5e6	7.1e5	152	5	10	5	20	397	44.514	4.83
A8JF10	Chlorophyll a-b binding protein, chloroplastic	1.52768	9.1e6	2.7e5	151.87	4	11	4	25	298	32.573	9.41
A8HWZ8	30S ribosomal protein S15	0.448633	5.9e6	2.1e6	150.508	5	11	5	29	141	15.778	10.2
A8I6P9	SEC61-beta subunit of ER-translocon (Fragment)	0.244125	1.0e7	5.7e6	149	2	7	2	30	89	9.183	11.72
A8J7J5	Predicted protein (Fragment)	0.691001	5.4e6	1.1e6	148.262	4	9	4	33	175	19.125	6.07
A8J4Z5	Predicted protein	0.0669468	2.1e6	1.8e6	147	3	7	3	10	323	34.907	5
A8HXG5	10 kDa photosystem II polypeptide (Fragment)	0.296177	8.9e7	4.5e7	146	2	10	2	33	121	13.035	9.55
A8J9A9	Eukaryotic translation initiation factor 3 subunit F	0.420216	5.0e6	1.9e6	146	2	6	2	7	289	31.585	6
Q6V9B3	NADH:ubiquinone oxidoreductase 24 kD subunit	0.372386	3.3e6	1.4e6	145.93	4	6	4	17	282	30.592	8.21
A8JJR9	Flagellar adenylate kinase (Fragment)	0.158362	3.6e6	2.5e6	145	3	8	3	13	560	59.895	6.37
P07891	ATP synthase epsilon chain, chloroplastic	0.262277	1.5e7	8.2e6	145	4	6	4	39	141	15.364	7.24
A8IQC1	60S ribosomal protein L27	0.228479	2.2e7	1.3e7	144.77	4	12	4	37	135	15.256	10.39
A8I5A0	Predicted protein	0.358431	2.1e7	9.2e6	144.44	2	7	2	10	178	19.075	10.04
A8JGS4	Acyl-coa-binding protein	0.0234811	3.8e6	3.6e6	143.04	2	5	2	25	90	9.93	7.17
A8IIL1	Transmembrane 9 superfamily member	0.430125	3.5e6	1.3e6	142.865	4	9	4	8.13772	639	73.071	8.25
A8JBX6	Nascent polypeptide-associated complex subunit beta	0.466263	7.9e6	2.7e6	141.975	4	11	4	41	163	17.182	9.17
A8J9Y1	Cytochrome b6-f complex iron-sulfur subunit	0.308329	1.2e7	5.9e6	140	3	9	3	22	206	21.512	8.57
A8J1V5	Acetyltransferase component of pyruvate dehydrogenase complex	-0.09691	1.2e6	1.5e6	139	7	11	7	20	628	64.218	7.56
A8J6A7	Adenylylphosphosulfate reductase	0.18988	4.8e6	3.1e6	139.43	5	12	5	21	413	46.356	8.19
A8J1X0	Uncoupling protein	0.556863	3.1e6	8.6e5	138.09	6	10	6	28	298	31.367	9.63
A8JGS8	Coatomer subunit beta'	0.527426	3.2e6	9.5e5	137	7	11	7	10	982	107.668	4.68
A8HXR2	Elongation factor Tu (Fragment)	0.131279	2.3e6	1.7e6	137	7	12	5	24	395	42.771	8.19
A8IBU6	Nuclear ribonucleoprotein	0.419129	4.2e6	1.6e6	136	4	9	4	20	356	35.908	6.6
A8HNS2	Predicted protein (Fragment)	0.293205	5.5e6	2.8e6	131	3	7	3	17.4797	246	25.888	8.88
A8IT25	Cytoplasmic DExD/H-box RNA helicase	0.266268	4.8e6	2.6e6	131	5	11	5	17.037	405	46.235	8.38
A8JH65	5,10-methylenetetrahydrofolate dehydrogenase	0.419129	4.2e6	1.6e6	131	3	8	3	12	340	35.839	8.81
A8J5F7	6-phosphogluconate dehydrogenase, decarboxylating	0.0202034	2.2e6	2.1e6	130.85	5	10	5	13	566	60.986	8.21
A8IKP1	Ribosomal protein S28	0.660052	3.2e7	7.0e6	130	2	7	2	29	65	7.398	11.17
A8HUU9	Peptidyl-prolyl cis-trans isomerase	0.668301	4.1e6	8.8e5	130	4	7	4	18	280	29.109	9.79
A8HN52	Glutaredoxin, CGFS type	0.61261	2.5e6	6.1e5	130.34	3	7	3	12	281	30.444	8.84
P48268	Cytochrome b559 subunit alpha	0.477121	9.9e7	3.3e7	130	3	8	3	41	82	9.298	5.97
A8IWL4	Eukaryotic translation initiation factor 3 subunit I	0.670325	4.4e6	9.4e5	130.05	5	11	5	18	324	36.552	6.47
A8IZW6	Ribose-phosphate pyrophosphokinase	0.657577	2.0e6	4.4e5	130.01	5	10	5	17	398	44.042	8.78
A8IZZ9	Phosphate acetyltransferase	0.162727	1.6e6	1.1e6	128.955	5	9	5	8	792	84.564	7.91
A8J280	Elongation factor-like protein (Fragment)	0.258278	2.9e6	1.6e6	128	4	7	4	14	428	48.091	7.64
Q8GV23	Nucleic acid binding protein	-0.0389181	3.2e6	3.5e6	128.26	3	8	3	24	247	26.522	9.44
A8J1X8	Aspartyl-tRNA synthetase	0.549531	2.8e6	7.9e5	127	7	12	7	15	545	60.23	5.83
A8IWL3	Predicted protein	0.651545	3.9e6	8.7e5	126	6	13	6	10	580	64.179	5.59
A8JE34	Predicted protein	-0.09691	1.6e6	2.0e6	122.22	4	6	4	9	499	54.101	8.07
A8HZZ4	Alanine aminotransferase	0.518378	3.2e6	9.7e5	121	10	20	10	26	521	57.785	7.77
A8J195	Small rab-related GTPase	0.273001	3.0e6	1.6e6	121	5	8	5	35	213	23.597	7.46
A8J6Q7	Phospho-2-dehydro-3-deoxyheptonate aldolase	0.716943	3.7e6	7.1e5	121.32	4	9	4	12	502	55.712	7.94
A8IP53	Translation initiation protein	0.559473	3.3e6	9.1e5	121.28	3	6	3	48	119	12.991	7.28
A8J239	Ribosomal protein L23a	0.313619	1.4e7	6.8e6	120	5	14	5	36.7347	147	16.389	10.14
A8I748	Flagellar associated protein	0.121422	4.1e6	3.1e6	120	3	6	3	19	370	37.685	8.44
A8IYS1	Plastid ribosomal protein L9	0.944483	8.8e6	1.0e6	119	6	10	6	38	204	22.454	9.8
A8HMA8	Acetyl-coa biotin carboxyl carrier	0.906401	7.9e6	9.8e5	119	2	8	2	8	232	24.44	6.92
A8JBC7	Pyruvate dehydrogenase E1 beta subunit	-0.197811	2.6e6	4.1e6	118	4	6	4	13	356	38.586	5.8
A8J8M9	Ribosomal protein S20	0.473191	1.1e7	3.7e6	118.22	5	12	5	36	121	13.331	9.88
A8IKC8	Chlorophyll a-b binding protein, chloroplastic	0.371611	1.2e7	5.1e6	117	4	9	4	19	246	26.905	8.65
A8IW20	Eukaryotic initiation factor	0.447914	2.3e6	8.2e5	117.69	6	23	6	12	797	87.018	5.45
A8IMN5	Carbamoyl phosphate synthase, small subunit	0.888026	5.1e6	6.6e5	117.53	5	11	5	13	461	49.496	8.43
A8J1S8	Predicted protein	0.247784	2.3e6	1.3e6	112	3	8	3	9	432	45.339	6.74
A8JE07	Ribosomal protein S15a	0.513333	1.5e7	4.6e6	112	3	12	3	20	130	14.829	10.05
A8IS22	40S ribosomal protein S26 (Fragment)	0.18406	1.1e7	7.2e6	111.86	4	9	4	45	101	11.842	11.37
A8IWJ8	Succinate--CoA ligase [ADP-forming] subunit alpha, mitochondrial	-0.365147	2.2e6	5.1e6	110.705	5	18	5	21	329	34.302	9.03
A8J6F2	Mitochondrial F1F0 ATP synthase associated 14.3 kDa protein	0.159058	7.5e6	5.2e6	108.87	4	8	4	33	123	14.315	9.2
A8HVP7	Plastid ribosomal protein L10	0.715157	4.1e6	7.9e5	108	4	10	4	19	235	25.885	9.74
A8IYA1	Fe-assimilating protein 2	0.609747	5.7e6	1.4e6	108.31	2	5	2	5	363	38.755	7.8
A8HRS5	10-formyltetrahydrofolate synthetase	0.462881	1.8e6	6.2e5	108.22	3	8	3	6	592	62.34	8.94
Q84X70	CR084 protein	0.221849	2.5e6	1.5e6	107.11	2	8	2	24.2038	157	16.936	9.13
A8I835	Photosystem I reaction center subunit N	1.10646	2.3e7	1.8e6	103	2	5	2	12	139	14.753	9.69
A8HZQ4	Peroxiredoxin type II	-0.428202	9.7e5	2.6e6	100.21	2	5	2	19	161	16.525	5.22
A8JAL9	Predicted protein (Fragment)	0.253257	4.3e6	2.4e6	98.56	3	32	3	7	1338	139.122	4.94
A8IY20	S-(hydroxymethyl)glutathione dehydrogenase	0.412338	2.3e6	8.9e5	98.31	3	6	3	7	377	40.265	7.12
A8HXW8	Aspartate aminotransferase	0.185637	2.3e6	1.5e6	98.15	5	12	5	11	399	43.576	8.37
A8IEW6	UDP-D-glucuronic acid decarboxylase	0.951395	7.6e6	8.5e5	97.89	4	12	4	20	328	36.818	7.68
A8JDP6	Plastid ribosomal protein S13	0.898542	9.5e6	1.2e6	96	3	8	3	17	164	18.513	10.73
O22547	Acetolactate synthase OS=Chlamydomonas reinhardtii PE=2 SV=1	0.41218	3.1e6	1.2e6	95	10	17	10	18	683	74.016	7.42
A8JAH1	Reticulon-like protein	0.57094	3.5e6	9.4e5	93.71	4	6	4	18	353	38.184	9.26
A8JDG4	Monodehydroascorbate reductase	0.48509	5.5e6	1.8e6	93	7	13	7	23	435	44.671	7.44
A8JIU3	Predicted protein (Fragment)	-0.278754	2.0e6	3.8e6	92.28	2	6	2	26	133	14.107	8.48
A8J525	Predicted protein	0.5157	2.0e6	6.1e5	92.02	2	5	2	15	213	22.765	10.45
A8J4M1	Predicted protein	0.412338	2.3e6	8.9e5	91	3	7	3	4	620	67.639	6.54
A8JF05	Ribosomal protein L28	0.196295	1.1e7	7.0e6	89	2	7	2	10	177	19.486	10.83
A8IZR5	Thioredoxin h1	0.30103	1.0e7	5.0e6	89	4	8	4	48	113	11.836	6.29
Q75VZ0	Chlorophyll a-b binding protein, chloroplastic	0.315753	1.2e7	5.8e6	89	4	11	4	22	264	28.684	9.13
A8HYD5	GCSHm	0.643453	1.1e7	2.5e6	88.7	2	4	2	28	159	16.8	5.34
A8JI83	Nitrogen regulatory protein PII	0.462398	2.9e6	1.0e6	88	5	8	5	27	205	22.057	9.94
A8JG56	L-ascorbate peroxidase	0.507084	2.7e6	8.4e5	86.72	6	11	6	28	347	36.469	9.2
A8IKN8	Predicted protein	0.511883	6.5e6	2.0e6	86	2	8	2	15	232	24.212	9.45
A8JGI9	Ribosomal protein S7	0.338819	2.4e7	1.1e7	85.1	5	10	5	28	194	22.101	9.69
A8HWS8	Plastid ribosomal protein L28	0	1.5e6	1.5e6	84	7	9	7	36	195	21.894	9.91
A8JB67	Nucleolar protein, small subunit of H/ACA snoRNPs	0.802975	5.4e6	8.5e5	84.33	3	8	3	23	162	17.653	9.17
A8JAX1	Superoxide dismutase	-0.419338	9.9e5	2.6e6	84.16	2	5	2	11	223	24.837	8.15
A8HPL8	Dihydrolipoamide dehydrogenase	-0.0483047	1.7e6	1.9e6	84.1	3	6	3	7	574	59.582	8.47
A8J9T0	40S ribosomal protein S12	0.895265	1.1e7	1.4e6	83.88	3	7	3	34	140	15.06	4.91
A8HQJ5	Predicted protein	#VALUE!	3.9e6		82.16	2	4	2	7	360	39.905	9.26
A8J7Z6	Predicted protein	0.274701	1.6e6	8.5e5	82	4	4	4	9	431	48.782	7.12
A8HQ77	Predicted protein	0.61182	3.6e6	8.8e5	81	5	8	5	53	158	17.762	7.5
A8INS3	Predicted protein (Fragment)	0.645095	5.3e6	1.2e6	81	5	10	5	42	216	22.838	5.57
A8HSA7	Histone H3	0.30103	4.8e7	2.4e7	81.45	3	9	3	17.037	135	15.301	11.15
A8JCC6	Acidic ribosomal protein P1	0.0434657	2.1e7	1.9e7	80	2	4	2	43	107	10.868	4.46
A8J709	Protein phosphatase 2A regulatory subunit	0.314966	1.9e6	9.2e5	79.89	5	8	5	13	593	65.554	5.72
A8ICE4	Plastid ribosomal protein L11	1.17892	7.7e6	5.1e5	78.71	3	6	3	17	176	18.523	10.2
A8IVF0	Aminoimidazolecarboximide ribonucleotide transformylase (Fragment)	0.266268	2.4e6	1.3e6	77	5	12	5	13	425	45.69	8.91
A8IJ79	E3 ubiquitin ligase	-0.359022	1.4e6	3.2e6	77.61	2	4	2	17	157	17.909	4.7
A8ICJ1	NADH:ubiquinone oxidoreductase 51 kDa subunit	#VALUE!	2.3e6		77	5	12	5	18.8017	484	52.2	8.34
Q9FQ96	Cytochrome c1	0.82893	2.9e6	4.3e5	76.86	5	13	5	30	314	33.812	6.1
Q8LKI3	Inner membrane ALBINO3-like protein 2, chloroplastic	-0.106455	1.8e6	2.3e6	76.51	3	6	3	11	422	44.717	8.87
Q8HTL2	50S ribosomal protein L2, chloroplastic	0.502232	8.9e6	2.8e6	75	7	14	7	36	278	30.879	11.05
A8JG07	Asparagine synthase	0.16481	1.9e6	1.3e6	74	5	8	5	15	578	64.857	6.67
A8HY08	Ribosomal protein L37a	0.70757	5.1e6	1.0e6	73.94	2	6	2	29	92	10.27	10.45
A8J2W0	Glutamic-gamma-semialdehyde dehydrogenase	0.352183	1.8e6	8.0e5	72	3	7	3	12	392	41.032	7.09
Q6UKY9	NADH:ubiquinone oxidoreductase B14 subunit	0.467361	2.2e6	7.5e5	72.18	2	5	2	21	138	16.095	9.54
A8IXV0	Thylakoid lumen protein	0.389166	4.9e6	2.0e6	71	3	5	3	17	248	26.596	8.91
A8J249	Chlorophyll a-b binding protein, chloroplastic	0.221849	4.0e7	2.4e7	71.42	2	5	2	15	239	24.898	7.97
A8IW09	Peptidylprolyl isomerase	0.579784	9.5e6	2.5e6	70.05	4	6	4	33	208	21.757	9.11
A8IRV0	HSP70-HSP90 organizing protein	-0.00886346	9.7e5	9.9e5	67.51	2	4	2	4	567	62.896	6.04
A8JFZ4	Predicted protein	0.276896	1.4e6	7.4e5	67.51	2	5	2	10	229	24.313	5.05
A8JBJ1	Hydroxyproline-rich cell wall protein (Fragment)	1.10067	5.8e6	4.6e5	67	3	5	3	15	243	25.156	8.97
A8I382	Rhodanese-like protein	0.576398	2.3e6	6.1e5	67.01	2	5	2	11	244	26.604	9.48
P14149	30S ribosomal protein S12, chloroplastic	0.594235	1.1e7	2.8e6	66.27	2	6	2	11	133	14.594	11.53
Q4U1D9	Soluble starch synthase III OS=Chlamydomonas reinhardtii PE=2 SV=1	-0.263241	6.0e5	1.1e6	66.26	4	6	4	4	1242	136.327	6.05
A8HVD7	Predicted protein (Fragment)	0.781944	4.6e6	7.6e5	64	2	7	2	26	91	9.552	8.75
A8J7H8	Cytochrome c oxidase 11 kD subunit	0.858671	1.3e7	1.8e6	64.56	3	5	3	32	96	10.862	9.17
A8J7J2	T-complex protein, epsilon subunit	0.241593	1.5e6	8.6e5	62	5	8	5	12	536	59.011	5.92
A8ICT4	F1F0 ATP synthase epsilon subunit	0.439333	1.1e7	4.0e6	60.75	3	8	3	40	75	8.263	9.66
P05726	50S ribosomal protein L16, chloroplastic	0.330993	3.0e6	1.4e6	59.46	3	7	3	34	136	15.458	11.46
A8IE32	75 kDa chloroplast membrane translocon	-0.0725507	1.1e6	1.3e6	58.91	5	7	5	6	798	87.18	5.77
A8J0I6	Peptidylprolyl isomerase	0.366148	7.9e5	3.4e5	58.12	2	6	2	7	569	60.791	5.03
A8J5N1	Predicted protein	0.0377886	1.2e6	1.1e6	56	4	9	4	25	300	30.182	4.77
A8IJ19	Aldehyde dehydrogenase	0.187087	2.0e6	1.3e6	55	4	12	4	13	536	58.095	7.2
A8I3W3	Dihydrodipicolinate synthase	0.60206	3.8e6	9.5e5	54.13	2	5	2	6	345	37.453	8.21
A8II42	T-complex protein 1 subunit gamma	0.221849	9.5e5	5.7e5	47	3	6	3	5	555	60.732	6.39
A8JGX5	Protein arginine N-methyltransferase	0.522879	2.3e6	6.9e5	46	6	10	6	19	378	42.428	6.01
A8HVW4	Predicted protein	0.270541	1.1e6	5.9e5	45.75	2	5	2	3	650	66.993	6.9
A8JEG6	Predicted protein	0.228479	2.2e6	1.3e6	39.58	3	8	3	14	285	31.32	9.38
A8J4Q3	Ribosomal protein S10	0.676694	1.9e7	4.0e6	38.68	3	7	3	22	173	19.296	9.98
A8HW92	Eukaryotic translation initiation factor (Fragment)	0.425969	3.2e6	1.2e6	31.52	4	7	4	18	280	31.328	9.11
Q5W9T2	Lhc-like protein Lhl3	0.671818	3.1e6	6.6e5	30	2	5	2	8	249	27.475	6.15
A8IVP1	Predicted protein	-0.764363	1.6e6	9.3e6	19.88	3	5	3	28	146	15.549	5.87
A8J3C3	Chaperonin 11	0.0750647	6.3e6	5.3e6	15.78	3	6	3	33.5938	128	13.546	9.04

## Sheet: MX-CW15 Statistics
Log10 (Area:Replicate1/Area:Replicate2)			Column1
1.52768
1.33882			Global Mean	0.364332
1.23888			Standard error	0.0126709
1.20412			Median	0.346787
1.20165			Mode	0.30103
1.17892			Standard deviation	0.288663
1.16914			Sample Variance	0.0833266
1.10646			Kurstosis (Flattening Coefficient)	1.28174
1.10067			Asymmetry coefficient	0.242111
1.08398			Range	2.29204
1.05799			Minimum	-0.764363
1.00591			Maximum	1.52768
1			Sum	189.088
0.977336			Sample Numbers	519
0.965238			level of confidence (95.0%)	0.0248927
0.956095
0.951395			Classes	Frequency
0.945642			-0.764363	1
0.944483			-0.732529	0
0.939302			-0.700695	0
0.931735			-0.668861	0
0.906401			-0.637027	0
0.898542			-0.605193	0
0.895265			-0.57336	0
0.888026			-0.541526	0
0.886057			-0.509692	0
0.875061			-0.477858	0
0.858671			-0.446024	0
0.840644			-0.41419	2
0.82893			-0.382356	0
0.814363			-0.350522	2
0.802975			-0.318688	2
0.793946			-0.286855	1
0.79074			-0.255021	2			Threshold value (Log10)		Number of ratio higher than threshold			19
0.79005			-0.223187	1		Global Mean + 2 x Standard deviation	0.941658		Number of calculated ratio			519
0.787106			-0.191353	3					False positive rate estimation			0.0366
0.783792			-0.159519	3
0.78295			-0.127685	4
0.781944			-0.0958511	7
0.758284			-0.0640172	6
0.750999			-0.0321833	6
0.736759			-0.000349435	7
0.735487			0.0314845	7
0.732138			0.0633184	14
0.730004			0.0951523	7
0.725842			0.126986	11
0.723794			0.15882	16
0.717453			0.190654	24
0.716943			0.222488	20
0.716003			0.254322	26
0.715157			0.286156	34
0.714764			0.31799	28
0.713693			0.349823	26
0.708515			0.381657	25
0.70757			0.413491	21
0.69897			0.445325	28
0.69897			0.477159	24
0.69897			0.508993	23
0.692237			0.540827	22
0.691001			0.572661	14
0.684247			0.604495	13
0.68373			0.636329	9
0.682371			0.668162	11
0.677781			0.699996	14
0.676694			0.73183	11
0.671818			0.763664	5
0.670941			0.795498	7
0.670325			0.827332	2
0.668301			0.859166	3
0.666785			0.891	3
0.666441			0.922834	3
0.665112			0.954667	5
0.660052			0.986501	3
0.659203			1.01834	2
0.657577			1.05017	0
0.651545			1.082	1
0.645095			1.11384	3
0.643453			1.14567	0
0.640978			1.1775	1
0.639202			1.20934	3
0.631218			1.24117	1
0.626419			1.27301	0
0.623249			1.30484	0
0.622582			1.33667	0
0.619789			1.36851	1
0.615996			1.40034	0
0.61261			1.43218	0
0.61182			1.46401	0
0.609747			1.49584	0
0.60206			or more...	1
0.60206
0.594235
0.594235
0.592515
0.588272
0.583577
0.579784
0.578995
0.576398
0.576398
0.574031
0.572771
0.57094
0.568892
0.567691
0.561943
0.560667
0.559473
0.556863
0.554287
0.550031
0.549531
0.549208
0.548814
0.546682
0.545386
0.539912
0.538673
0.538391
0.538119
0.533603
0.532424
0.531479
0.527426
0.526809
0.525045
0.522879
0.522879
0.518378
0.5157
0.51491
0.51491
0.513333
0.513333
0.513008
0.51266
0.511883
0.509306
0.508638
0.507902
0.507084
0.50515
0.502232
0.499398
0.498841
0.498841
0.498841
0.498841
0.49485
0.493915
0.492916
0.488117
0.488117
0.486362
0.485554
0.48509
0.48509
0.4843
0.481486
0.481486
0.480914
0.477121
0.477121
0.477121
0.477121
0.477121
0.473191
0.470961
0.467361
0.466263
0.46584
0.463757
0.462881
0.462398
0.45921
0.454614
0.454258
0.452298
0.450792
0.449093
0.448633
0.447914
0.447158
0.447158
0.447158
0.443697
0.443697
0.441209
0.439333
0.439333
0.434152
0.433656
0.431798
0.430125
0.430125
0.428817
0.425969
0.425969
0.424592
0.424269
0.423747
0.422074
0.421421
0.420216
0.420216
0.420216
0.419129
0.419129
0.419129
0.417536
0.417536
0.414973
0.414539
0.412338
0.412338
0.41218
0.41218
0.411442
0.405765
0.405765
0.404779
0.404571
0.402305
0.39794
0.39794
0.39794
0.39794
0.393088
0.390761
0.389166
0.38818
0.385351
0.382335
0.382335
0.380211
0.380211
0.377418
0.376751
0.376751
0.375664
0.372386
0.371611
0.371611
0.371611
0.370269
0.367977
0.367126
0.366148
0.362548
0.362548
0.361728
0.361028
0.360344
0.359022
0.358431
0.358431
0.352183
0.352183
0.352183
0.346787
0.346258
0.344255
0.344065
0.344065
0.342423
0.342423
0.342423
0.342423
0.339948
0.338819
0.337753
0.335792
0.33403
0.333215
0.330993
0.329425
0.326584
0.326336
0.324833
0.324833
0.323306
0.323306
0.322219
0.319712
0.318759
0.317117
0.315753
0.315753
0.314966
0.313619
0.309985
0.309804
0.308329
0.306294
0.305626
0.30103
0.30103
0.30103
0.30103
0.30103
0.30103
0.30103
0.30103
0.30103
0.296385
0.296177
0.293205
0.293205
0.291485
0.289448
0.289448
0.289448
0.287242
0.285518
0.285236
0.282547
0.282547
0.282547
0.281434
0.280827
0.280827
0.280827
0.280345
0.278464
0.276896
0.275223
0.274701
0.274158
0.273001
0.271067
0.270541
0.270541
0.266661
0.266268
0.266268
0.266268
0.265702
0.263241
0.262277
0.259637
0.259637
0.259637
0.258278
0.257873
0.257013
0.255273
0.255273
0.253257
0.251812
0.247784
0.247784
0.247784
0.245982
0.244712
0.244125
0.244125
0.243038
0.243038
0.243038
0.241593
0.241032
0.236572
0.236089
0.235213
0.234083
0.228479
0.228479
0.228479
0.227244
0.226065
0.225779
0.22494
0.22494
0.221849
0.221849
0.221849
0.219997
0.218843
0.217128
0.2156
0.2156
0.21388
0.213075
0.208485
0.206474
0.20412
0.20412
0.200915
0.196295
0.196295
0.192797
0.190815
0.190815
0.18988
0.189538
0.189056
0.187087
0.185637
0.184524
0.18406
0.181844
0.181844
0.176091
0.176091
0.176091
0.172161
0.17107
0.170696
0.168404
0.165233
0.16481
0.16481
0.163857
0.162727
0.159701
0.159356
0.159058
0.158362
0.154902
0.151861
0.151268
0.150785
0.150386
0.149762
0.146128
0.146128
0.144683
0.140815
0.139662
0.132626
0.131279
0.130334
0.127579
0.124939
0.121422
0.121243
0.117386
0.117113
0.113943
0.112422
0.111492
0.11115
0.106455
0.104735
0.0884219
0.0791812
0.0750647
0.0746336
0.0725507
0.0669468
0.0655015
0.0627908
0.0604807
0.0579919
0.0558578
0.0555173
0.049218
0.049218
0.0448123
0.0434657
0.0434657
0.0395085
0.0377886
0.0334238
0.0321847
0.0286452
0.0255541
0.0248236
0.0234811
0.0202034
0.00998422
0
-0.00877392
-0.00886346
-0.00895484
-0.00934003
-0.0107239
-0.0161868
-0.0263289
-0.0321847
-0.0377886
-0.0389181
-0.0408363
-0.0483047
-0.0591215
-0.0647253
-0.0669468
-0.0669468
-0.0700379
-0.0725507
-0.08167
-0.09691
-0.09691
-0.101027
-0.106455
-0.109144
-0.116506
-0.127172
-0.136838
-0.144492
-0.146128
-0.154902
-0.170487
-0.176091
-0.183644
-0.197811
-0.200915
-0.207608
-0.243038
-0.263241
-0.278754
-0.29093
-0.325854
-0.335792
-0.359022
-0.365147
-0.419338
-0.428202
-0.764363

## Sheet: SS-AT
Accession	Description	Log10 (Area:Replicate1/Area:Replicate2)	Area: Replicate1	Area: Replicate2	Mascot Score	# Peptides Mascot	# PSMs	# Unique Peptides	Coverage	# AAs	MW [kDa]	calc. pI
A8J6F5	Starch synthase, chloroplastic/amyloplastic	0.612784	4.1e8	1.0e8	9235	40	420	40	75	708	74.607	9.16
A8HX38	Eukaryotic translation elongation factor 1 alpha 1	0.490694	6.5e7	2.1e7	2657	33	121	33	71	463	50.792	8.54
P06541	ATP synthase subunit beta, chloroplastic	0.109144	2.7e7	2.1e7	2327	22	115	21	62.9938	481	52.007	5.33
A8HYV3	Heat shock protein 70B	0.511883	2.6e7	8.0e6	1913	28	108	26	56	679	71.91	5.44
P50362	Glyceraldehyde-3-phosphate dehydrogenase A, chloroplastic	0.139662	4.0e7	2.9e7	1827	19	80	19	61	374	40.279	9.09
A8IQU3	ATP synthase subunit beta	0.245079	1.6e7	9.1e6	1796	22	75	21	63	574	61.783	5.11
A8IYH9	Oxygen-evolving enhancer protein 2 of photosystem II	0.106894	5.5e7	4.3e7	1713	13	74	13	48.9362	282	29.914	9.32
A8J0E4	Oxygen-evolving enhancer protein 1 of photosystem II	0.312929	7.4e7	3.6e7	1662	17	81	17	66	291	30.561	8.16
P37255	Photosystem II CP47 reaction center protein	0.0543577	3.4e7	3.0e7	1624	17	70	17	31.4961	508	56.07	6.64
P93106	Malate dehydrogenase	0.493827	5.3e7	1.7e7	1599	16	64	16	69	355	36.578	8.28
A8JH37	Cobalamin-independent methionine synthase	-0.161151	6.9e6	1.0e7	1460	25	72	25	41	815	86.719	6.37
A8J244	Isocitrate lyase	0.148939	3.1e7	2.2e7	1444	19	73	19	62	417	45.72	6.3
Q93WL4	Chlorophyll a-b binding protein, chloroplastic	0.566344	1.4e8	3.8e7	1357	11	56	6	66	257	27.363	5.96
A8JC04	Phosphoglycerate kinase	0.273001	1.8e7	9.6e6	1319	19	59	19	54.9784	462	49.001	8.85
P00877	Ribulose bisphosphate carboxylase large chain	0.0546691	9.3e7	8.2e7	1311	16	75	4	38	475	52.509	6.6
B7U1J0	ATP synthase subunit alpha, chloroplastic	0.30103	4.2e7	2.1e7	1252	18	71	16	40.748	508	54.718	5.52
Q2VA40	Alpha-1,4 glucan phosphorylase	0.670325	2.2e7	4.7e6	1236	22	71	21	36	872	98.234	7.06
Q9ZSJ4	Chlorophyll a-b binding protein, chloroplastic	0.012965	3.4e7	3.3e7	1222	10	51	6	51	268	28.669	8.07
Q93WE0	Chlorophyll a-b binding protein, chloroplastic	-0.0299632	4.2e7	4.5e7	1194	7	49	3	46	249	26.634	5.62
Q6X898	Malate synthase	0.467361	4.4e7	1.5e7	1194	20	70	20	51	546	60.669	7.87
A1KR25	Cell wall glycoprotein GP2 (Fragment)	0.165367	1.2e7	8.2e6	1165.2	21	68	21	25	1226	128.776	7.87
Q42690	Fructose-bisphosphate aldolase 1, chloroplastic	0.227798	4.9e7	2.9e7	1148	16	69	16	45	377	40.959	8.75
Q93WD2	Chlorophyll a-b binding protein CP29	0.122717	6.5e7	4.9e7	1118	12	57	12	53	280	29.919	6.6
A8HMQ1	Aconitate hydratase, mitochondrial	0.139662	1.2e7	8.7e6	1100	23	61	23	44	802	86.184	7.99
P10898	Photosystem II CP43 reaction center protein	0.146128	4.2e7	3.0e7	1039	11	60	11	27	461	50.606	6.34
Q9FEK6	Chlorophyll a-b binding protein, chloroplastic	0.0258073	5.2e7	4.9e7	1001	10	52	10	45	289	30.695	5.52
A8J7F6	Dihydrolipoamide acetyltransferase component of pyruvate dehydrogenase complex	0.477121	1.5e7	5.0e6	980	12	44	12	34	415	43.088	8.54
A8J264	Chlorophyll a-b binding protein, chloroplastic	0.0725507	1.3e8	1.1e8	975	9	43	4	63	254	27.088	6.35
A8JHX9	Elongation factor 2	-0.0616569	5.9e6	6.8e6	928	18	60	18	31	845	94.149	5.88
P07753	Photosystem II protein D1	0.0696359	2.7e7	2.3e7	923	8	42	8	26	352	39.016	5.5
A8JFR9	Acetyl-coenzyme A synthetase	-0.0669468	1.2e7	1.4e7	878	25	74	24	52	667	73.177	7.36
A8IZS5	Glycine-rich RNA-binding protein	0.394147	5.7e7	2.3e7	871	6	23	6	39	165	15.774	8.41
A8ISG0	Chlorophyll a-b binding protein, chloroplastic	0.61182	3.6e7	8.8e6	857.512	7	38	7	29	288	31.171	9.16
C5HJ53	Cytochrome f	0.118099	2.1e7	1.6e7	854	15	67	15	60	317	34.27	8.53
P17746	Elongation factor Tu, chloroplastic	0.0729579	9.7e6	8.2e6	847	14	40	14	48	418	45.715	6.3
A8J6Y8	Ferredoxin--NADP reductase	0.330993	3.0e7	1.4e7	844	14	46	14	50	346	38.242	8.22
Q0ZAI6	LciB	0.0299632	1.5e7	1.4e7	833	13	53	13	45	448	47.975	7.61
Q96550	ATP synthase subunit alpha	0.0321847	1.4e7	1.3e7	830	20	56	18	44	569	61.476	9.51
P09205	Tubulin alpha-2 chain	0.0315171	1.0e7	9.3e6	828	11	41	11	39	451	49.554	5.08
A8J2S0	Citrate synthase	0.124939	1.2e7	9.0e6	800	13	33	13	35	496	54.628	8.65
A8JEU4	Heat shock protein 70A	0.226065	6.9e6	4.1e6	797	19	55	16	43	651	71.17	5.38
P12154	Photosystem I P700 chlorophyll a apoprotein A1	0.20926	3.4e7	2.1e7	797	12	43	12	14	751	83.1	7.52
O48949	Protein disulfide-isomerase	0.104089	6.1e6	4.8e6	786	20	47	20	50	532	58.201	4.96
A8JBM7	Predicted protein	0.345234	3.1e6	1.4e6	762	15	37	15	14.6392	1455	151.807	4.68
A8IZV9	Flagellar associated protein (Fragment)	-0.307279	6.9e6	1.4e7	761	7	25	5	17	772	81.91	8.32
P12113	ATP synthase gamma chain, chloroplastic	0.0315171	1.0e7	9.3e6	759	13	39	13	45	358	38.736	8.94
A8I2V3	2-cys peroxiredoxin	-0.0234811	1.8e7	1.9e7	750	9	38	9	60	198	21.628	5.66
A8HPF4	Predicted protein	0.208884	1.1e7	6.8e6	748	13	41	13	63	280	28.136	9.25
A8J6J6	Acetyl-CoA acyltransferase	0.0599979	6.2e6	5.4e6	735	13	39	13	36	461	47.328	7.99
A8IXE0	Adenosylhomocysteinase	0.0347621	1.3e7	1.2e7	729.975	16	57	16	43.0642	483	52.684	5.63
A8IA45	Vacuolar ATP synthase subunit B	-0.09691	3.2e6	4.0e6	699	14	35	14	33	504	55.764	5.5
A8JGW2	Cytochrome b6f complex subunit V	0.535113	2.4e7	7.0e6	696	9	49	9	54.0404	198	20.235	9.92
A8I6T5	R1 protein, alpha-glucan water dikinase	0.783004	5.4e6	8.9e5	682	27	52	27	23	1411	154.187	6.46
A8JIB7	Chaperonin 60A	0.0910805	3.7e6	3.0e6	680	17	39	16	39	580	61.74	5.62
A8ITH8	Chaperonin 60B2	-0.144244	3.3e6	4.6e6	676	15	38	13	39	577	61.699	5.55
A8J3F7	Mitochondrial substrate carrier protein	0	8.9e6	8.9e6	675	11	43	11	44	299	31.613	9.76
A8J1B6	Adenine nucleotide translocator	-0.0591215	9.6e6	1.1e7	673.14	10	32	10	40	308	33.506	9.74
A8J0I0	Ribosomal protein L4	0.236572	1.0e7	5.8e6	656	17	48	17	49	410	44.882	10.43
A8JGM1	Rhodanese-like Ca-sensing receptor	0.289131	7.2e6	3.7e6	652	10	27	10	44.9735	378	38.913	9.19
P04690	Tubulin beta-1/beta-2 chain	0.0725507	1.3e7	1.1e7	646	14	37	14	48	443	49.587	4.92
P06007	Photosystem II D2 protein	0.319255	7.3e7	3.5e7	642	8	33	8	22	352	39.422	5.73
Q5S7Y5	Chloroplast triosephosphate isomerase	0.460088	1.5e7	5.2e6	638	8	22	8	36	282	30.033	7.65
P12852	Oxygen-evolving enhancer protein 3, chloroplastic	0.244415	7.9e7	4.5e7	626	8	25	8	31	199	21.811	9.58
Q08365	30S ribosomal protein S3, chloroplastic	0.0271522	3.3e6	3.1e6	621.458	16	36	16	25	712	81.804	10.68
A8JH98	Enolase	0.118099	8.4e6	6.4e6	620	17	44	17	53	477	51.57	5.38
A8J6C7	Membrane AAA-metalloprotease	0.118099	4.2e6	3.2e6	619	12	35	11	23	689	74.338	6.62
A8J537	Catalase	0.216386	7.9e6	4.8e6	612	12	38	12	32	493	56.122	7.34
Q93VE0	Chlorophyll a-b binding protein, chloroplastic	0.0705811	8.0e7	6.8e7	607	6	33	3	33.9844	256	27.548	6.35
Q75VY7	Chlorophyll a-b binding protein, chloroplastic	0.321233	4.4e7	2.1e7	605	8	37	8	61	243	25.904	9
A8IID0	Nucleolar protein, component of C/D snoRNPs	0.324511	3.8e6	1.8e6	603	11	33	11	27	508	55.378	9.29
A8HQW1	6-phosphogluconolactonase-like protein (Fragment)	0.822355	9.3e7	1.4e7	601	9	30	9	64	258	27.073	8.29
A8IRU6	Peptidyl-prolyl cis-trans isomerase, cyclophilin-type	-0.00729924	5.9e6	6.0e6	600.443	14	43	14	54	413	44.667	5.49
A8IAA8	Flagellar associated protein	-0.470172	2.1e6	6.2e6	597	13	33	9	24	698	74.016	6.38
P53498	Actin OS=Chlamydomonas reinhardtii PE=2 SV=1	0.219997	7.8e6	4.7e6	594	13	35	13	48	377	41.809	5.48
A8IAN1	Transketolase	0	1.4e7	1.4e7	586	18	49	18	39	718	77.611	7.33
Q6UKY5	Acyl carrier protein	0.292256	4.9e7	2.5e7	579	4	19	4	41	117	12.417	4.98
A8ISZ1	Elongation factor EF-3	0.124939	3.2e6	2.4e6	577	16	31	16	15	1053	115.236	6.7
Q75NZ1	Low-CO2 inducible protein	0.217128	6.1e6	3.7e6	569	14	49	14	46.2754	443	47.622	7.03
A8J9H8	Nucleoside diphosphate kinase	0.30686	1.5e7	7.4e6	557.229	4	21	4	36	150	16.531	6.57
A8J4Z4	Mitochondrial F1F0 ATP synthase associated 45.5 kDa protein	-0.101458	3.8e6	4.8e6	556.88	10	22	10	44	494	48.383	9.1
Q85KI7	ATP syntase-associated protein ASA1	0.221849	5.5e6	3.3e6	550	13	32	13	30	576	62.995	6.24
A8J5Z0	60S acidic ribosomal protein P0	0.0464574	6.9e6	6.2e6	543	13	32	13	53.75	320	34.553	6.42
Q66YD0	Chloroplast vesicle-inducing protein in plastids 1	0.283301	4.8e6	2.5e6	536	11	28	11	41	288	31.593	9.38
A8IKI9	Mitochondrial processing peptidase alpha subunit	0.0763883	3.1e6	2.6e6	534	9	27	9	25.3608	485	49.559	9.29
Q00914	Photosystem I iron-sulfur center	0.322932	6.1e7	2.9e7	530	6	26	6	75	81	8.854	5.95
Q9FEH5	Chlamyopsin 2	0.557296	3.5e7	9.7e6	530	11	31	11	44	243	26.609	9.82
A8J3L9	Methylmalonate semi-aldehyde dehydrogenase	0.0377886	4.8e6	4.4e6	522.24	10	28	10	26	553	58.124	7.87
P12356	Photosystem I reaction center subunit III, chloroplastic	0.30963	5.1e7	2.5e7	513.42	7	30	7	38	227	24.042	9.48
A8HP06	Succinate dehydrogenase [ubiquinone] flavoprotein subunit, mitochondrial	0.00843317	5.2e6	5.1e6	510	9	23	9	22.9921	635	68.836	6.71
Q8W4V3	Serine hydroxymethyltransferase	0.289448	3.7e6	1.9e6	508	11	26	11	32	520	57.138	8.82
A8IL08	Membrane AAA-metalloprotease	0.0268721	5.0e6	4.7e6	505	11	24	10	22	727	77.499	5.9
Q945T2	GrpE protein homolog	0.642489	1.8e7	4.1e6	502	9	31	9	45	258	28.011	5.34
A8IRK4	Sedoheptulose-1,7-bisphosphatase	-0.119975	6.6e6	8.7e6	499	12	29	12	36	389	41.823	8.29
A8J8Y1	Receptor of activated protein kinase C 1	0.405765	1.4e7	5.5e6	497	13	41	13	55	318	35.123	7.66
Q9LD42	Fe-assimilating protein 1	-1.1549	2.1e6	3.0e7	496	7	21	7	29	362	37.917	8.75
P09144	Photosystem I P700 chlorophyll a apoprotein A2	0.166331	2.2e7	1.5e7	490.65	8	25	8	12	735	82.056	7.03
Q39615	Photosystem I reaction center subunit II, chloroplastic	0.260913	3.1e7	1.7e7	487	8	23	8	31	196	21.328	10.3
A8I528	Voltage-dependent anion-selective channel protein	0.253106	1.2e7	6.7e6	480	7	16	7	35	276	28.532	9.1
A8J0N7	Phosphoenolpyruvate carboxykinase, splice variant	0.26695	9.8e6	5.3e6	480	15	37	15	33	610	67.494	7.37
A8J5P7	Ubiquinol:cytochrome c oxidoreductase 50 kDa core 1 subunit	-0.0496878	3.3e6	3.7e6	473	10	28	10	27	495	55.02	6.32
A8JH60	Predicted protein	0.061054	6.1e6	5.3e6	464	8	25	8	31	263	28.296	7.88
A8HX54	Predicted protein	0.170487	7.7e7	5.2e7	460	2	16	2	8	720	65.359	7.11
A8I164	Vacuolar ATP synthase, subunit A	-0.176091	2.2e6	3.3e6	457	15	32	15	31	616	68.351	5.91
A8IA39	Elongation factor G, chloroplastic	0.042752	3.2e6	2.9e6	452.745	18	38	18	39	714	79.193	5.35
A8J8Z1	Phosphoglucomutase	0.249877	3.2e6	1.8e6	450	8	23	8	18	600	64.52	7.5
P36495	Uncharacterized membrane protein ycf78	0.463757	3.2e6	1.1e6	446.97	12	28	12	8	1995	232.05	10.23
A8ITU2	Predicted protein	-0.0362122	4.6e6	5.0e6	440	12	31	8	41	391	42.291	6.73
A8J5B8	Predicted protein	0.0913301	5.8e6	4.7e6	438	10	27	10	33	409	44.172	5.07
A8HTY0	Plastid ribosomal protein L7/L12	0.30103	2.6e7	1.3e7	438	6	21	6	61	134	13.833	5.14
Q19VH4	AGG4	-0.0386294	4.3e6	4.7e6	437	8	23	7	41	201	21.401	7.06
A8ITV3	Chlorophyll a-b binding protein, chloroplastic	0.13622	2.6e7	1.9e7	435.53	5	22	5	40	213	22.83	9
A8IQE3	Ribosomal protein L14	0.161851	9.0e6	6.2e6	434	7	18	7	36	137	15.332	10.33
A8IP17	Eukaryotic initiation factor 4A-like protein	-0.118505	5.1e6	6.7e6	430	10	22	10	26	413	47.024	5.72
A8J0B0	Inorganic pyrophosphatase	0.220108	8.3e6	5.0e6	427	7	22	7	8	763	79.6	5.19
Q75VY8	Chlorophyll a-b binding protein, chloroplastic	0.271741	4.3e7	2.3e7	421	6	31	6	38	257	28.21	8.76
A2PZC2	UDP-Glucose:protein transglucosylase	-0.190057	5.1e6	7.9e6	418	8	25	8	28	344	39.333	6.33
A8HMX2	Pyruvate-formate lyase	-0.117386	2.9e6	3.8e6	416	16	38	16	26.4741	831	91.089	6.96
Q75VY6	Chlorophyll a-b binding protein, chloroplastic	0.30103	3.0e7	1.5e7	414	8	30	8	53	257	27.764	8.97
A8J1T4	Dihydrolipoyl dehydrogenase	0.422452	8.2e6	3.1e6	411	12	28	12	40	502	52.449	8.24
A8IAB5	Flagella associated protein	-0.30103	1.8e6	3.6e6	407	10	24	7	21	639	69.194	5.47
A8HP90	Ribosomal protein L6	0.101799	6.7e6	5.3e6	400	9	23	9	40	223	24.357	10.33
A8HTX7	Mitochondrial F1F0 ATP synthase associated 31.2 kDa protein	0.137173	4.8e6	3.5e6	397	9	21	9	32	325	33.997	7.36
Q9FE86	2-cys peroxiredoxin, chloroplastic	0.221849	2.0e7	1.2e7	394	10	31	10	51.0638	235	25.945	8.34
A8IUU3	Transaldolase	0.235213	5.5e6	3.2e6	388	8	23	8	31.0777	399	41.795	8.87
A8HSB0	Histone H4	0.322219	6.3e7	3.0e7	388	6	19	6	41.7476	103	11.478	11.47
A8HVP2	Ribosomal protein S18	-0.4017	2.3e6	5.8e6	384	8	22	8	50	153	17.568	10.59
A8J8V6	Predicted protein	0.373581	2.6e6	1.1e6	384	10	29	10	22	621	65.015	5.71
A8IH77	Subunit H of photosystem I	0.508155	2.9e7	9.0e6	384.001	6	21	6	46	130	14.142	10.11
A8HWA8	Pyridine nucleotide binding protein	0.319255	7.3e6	3.5e6	383.563	13	37	12	32	749	75.328	8.72
Q00471	Cytochrome b6	0.435729	2.1e7	7.7e6	382	4	15	4	25	215	24.148	8.6
A8JDV2	Predicted protein (Fragment)	0.466397	1.2e7	4.1e6	382.01	5	13	5	42	168	18.074	4.6
A8J1S7	Bifunctional aspartate kinase/homoserine dehydrogenase	-0.16481	1.3e6	1.9e6	379.63	7	15	7	9	917	98.132	8.29
A8IA86	Nucleolar protein, component of C/D snoRNPs	0.450328	1.1e7	3.9e6	379	10	31	10	40	315	33.015	10.13
A8HVQ1	40S ribosomal protein S8	0.289749	7.6e6	3.9e6	376.72	8	27	8	44	208	23.881	10.43
A8HRR9	Coatomer subunit alpha	1.00436	1.0e7	9.9e5	374	13	27	13	12	1256	138.043	7.31
A8JD64	Peptidyl-prolyl cis-trans isomerase	0.0725507	1.3e7	1.1e7	373.747	4	16	4	33	172	18.368	7.78
A8J290	Predicted protein (Fragment)	0.593735	3.1e7	7.9e6	366	5	14	5	68	87	8.962	9.25
A8I8A3	Plastid-specific ribosomal protein 3	0.185637	6.9e6	4.5e6	365	7	17	7	30	298	33.346	4.42
A8HYU5	S-adenosylmethionine synthase	-0.113943	5.0e6	6.5e6	362.76	12	31	12	41	390	42.556	6.48
A8HXG5	10 kDa photosystem II polypeptide (Fragment)	0.119476	7.9e7	6.0e7	360	2	14	2	33	121	13.035	9.55
A8HNU7	Heat shock protein 22F	-0.522879	3.3e6	1.1e7	358	7	22	7	36	241	25.151	8.92
A8IAT4	Acetohydroxy acid isomeroreductase	0.0791812	3.6e6	3.0e6	358	10	23	10	22	555	60.175	8.1
A8JH65	5,10-methylenetetrahydrofolate dehydrogenase	0.160579	1.1e7	7.6e6	356	9	19	9	35	340	35.839	8.81
A8JB47	Cystathionine beta-lyase	0.872097	7.3e6	9.8e5	356	11	31	11	40	517	54.32	7.77
A8IYP4	Phosphoribulokinase	-0.120574	5.0e6	6.6e6	355	10	29	10	38	375	41.865	8.02
Q84X82	Flagella membrane glycoprotein	0.169142	3.1e6	2.1e6	353	18	33	18	9	3873	383.38	6.14
Q7X7A7	14-3-3 protein	0	1.4e7	1.4e7	352	6	13	6	31	247	27.985	5.02
A8J4D3	Alpha-amylase	0.60206	5.6e6	1.4e6	352	10	20	10	40	413	46.193	7.77
A8JCE9	Mitochondrial F1F0 ATP synthase associated 36.3 kDa protein	0.0684574	4.8e6	4.1e6	350	9	23	9	24	366	39.703	6.54
Q39568	G-strand telomere binding protein 1	0.28018	6.1e6	3.2e6	350	10	24	10	51	221	24.046	7.3
A8I7S9	Binding protein 2	-0.108094	4.6e6	5.9e6	350	10	22	7	15	662	72.523	5.17
A8HP72	Predicted protein	-0.413452	2.2e6	5.7e6	342	7	17	7	43	187	20.385	5.27
A8J914	UDP-glucose 6-dehydrogenase	0.121044	3.7e6	2.8e6	340	9	22	9	27	478	52.691	6.07
A8JCP5	NAD(P) transhydrogenase	0.364082	3.7e6	1.6e6	336	8	21	8	11	1094	112.275	6.89
A8J0R7	Isocitrate dehydrogenase [NAD] subunit, mitochondrial	0.224015	6.7e6	4.0e6	335	3	7	3	12	359	38.511	7.77
A8IH03	Phosphoserine aminotransferase	0.20265	5.9e6	3.7e6	332.66	9	24	9	31.358	405	44.102	8.72
Q6EMK7	38 kDa RNA-binding protein	0.632023	1.2e7	2.8e6	327	8	19	8	26	382	44.009	8.09
A8J129	Aspartate aminotransferase	0.220108	8.3e6	5.0e6	322	11	27	11	32	433	46.503	8.65
A8IZU0	Heat shock protein 70C	0.101458	2.4e6	1.9e6	318	10	24	8	21	607	65.264	5.76
A8J173	Aspartate semialdehyde dehydrogenase	-0.31527	1.5e6	3.1e6	312	8	17	8	32	370	39.91	9.1
A8IPQ9	Calcium-dependent protein kinase 1	0	2.0e6	2.0e6	311	5	13	5	12	613	67.405	5.77
A8I972	ClpB chaperone, Hsp100 family	-0.0705811	1.7e6	2.0e6	305	7	17	7	8	1040	112.734	6.92
A8IVG0	2-oxoglutarate dehydrogenase, E1 subunit	0.109144	2.7e6	2.1e6	302.604	11	25	11	12	1037	116.825	7.21
A8JDP4	Ribosomal protein L9	0.09691	7.5e6	6.0e6	302.262	6	16	6	33	191	21.505	9.89
A8JCR6	Acetolactate synthase, small subunit (Fragment)	0.367977	2.8e6	1.2e6	299	10	23	10	27.1984	489	52.424	8.69
A8IFN3	Predicted protein	0.344809	7.3e6	3.3e6	299.21	6	17	6	27	233	24.214	9.89
A8IVU0	Ribosomal protein L13a	0.0780832	7.9e6	6.6e6	296	5	12	5	30	185	20.715	11.3
A8IMP6	40S ribosomal protein S4	0.103219	5.2e6	4.1e6	293	8	21	8	33	261	29.465	9.98
A8JFY9	Serine glyoxylate aminotransferase	0.367977	3.5e6	1.5e6	288	7	16	7	25	448	48.76	8.46
A8JJQ6	Histone H2B (Fragment)	-0.180456	3.3e6	5.0e6	286	6	19	2	38	152	16.543	9.85
A8J5K4	Nucleolar protein, component of C/D snoRNPs	0.277965	5.5e6	2.9e6	282	9	17	9	25	498	55.706	9.03
P14224	Photosystem I reaction center subunit V, chloroplastic	0.294781	6.9e7	3.5e7	281	3	12	3	24	126	13.215	10.48
A1IVY2	Cell wall glycoprotein GP3	-0.487714	2.7e6	8.3e6	279	8	21	6	19	880	92.176	5.58
A8JEF7	3-ketoacyl-CoA-synthase	0.467021	8.5e6	2.9e6	279.558	6	19	6	18	553	59.171	9.32
A8IUV7	60S ribosomal protein L13	0.0871502	1.1e7	9.0e6	279	6	15	6	29	218	24.469	10.89
A8HNE8	Geranylgeranyl reductase	0.18799	3.7e6	2.4e6	278	10	21	10	28	504	55.573	8.94
Q8LRU1	Ferritin	0.189056	5.1e6	3.3e6	278	4	13	4	22	249	27.274	5.48
A8JH68	Plastocyanin	0.459597	1.7e8	5.9e7	276	4	15	4	57	145	14.866	6.79
A8J2I5	Ribosomal protein S5	0.0821868	5.8e6	4.8e6	275.43	5	10	5	25	193	21.694	9.79
A8ITS8	Dihydrolipoamide succinyltransferase, oxoglutarate dehydrogenase E2 component	-0.338819	4.4e6	9.6e6	272	7	18	7	26	450	47.529	9.09
A8JDL8	Predicted protein	0.180456	5.0e6	3.3e6	272	6	18	6	29	266	27.807	7.78
P05434	Caltractin OS=Chlamydomonas reinhardtii PE=1 SV=1	0.431798	2.0e7	7.4e6	271	4	12	4	44	169	19.447	4.81
A8IQG4	Predicted protein	0.194977	9.4e6	6.0e6	271	4	22	4	20	223	24.336	6.48
A8HPL8	Dihydrolipoamide dehydrogenase	0.509306	8.4e6	2.6e6	267	7	16	7	15	574	59.582	8.47
A8J3P5	Heat shock protein 70E	-0.132626	1.4e6	1.9e6	266	6	13	6	9	803	87.085	5.33
A8J785	ATP synthase subunit b', chloroplastic	0.049974	4.6e6	4.1e6	266	6	14	6	31	209	22.465	9.39
A8IVE2	Ribosomal protein L7	0.404571	9.9e6	3.9e6	265	8	20	8	28	266	30.422	10.42
A8HSU7	Ribosomal protein S16	-0.0829742	7.6e6	9.2e6	264.206	5	15	5	36	142	15.968	10.46
A8J525	Predicted protein	0.549672	3.9e6	1.1e6	263	6	15	6	36	213	22.765	10.45
A8J7T7	Cysteine endopeptidase	0.154902	1.1e7	7.7e6	263	8	22	8	32	469	50.57	5.66
A8IKX4	Predicted protein	0.0263289	1.7e6	1.6e6	262	5	16	5	7	1096	118.042	7.05
A8JFI7	Predicted protein (Fragment)	0.0882609	8.7e6	7.1e6	261	6	19	6	24	293	30.921	8.48
A8J4Z5	Predicted protein	0.736759	6.0e6	1.1e6	261.34	5	11	5	17	323	34.907	5
A8J282	Peptidyl-prolyl cis-trans isomerase	0.567691	8.5e6	2.3e6	258	5	13	5	28	222	23.569	9.16
A8J493	Ribosomal protein S15	0.346787	1.0e7	4.5e6	257	2	7	2	15	145	16.619	10.56
A2PZC1	Adrenodoxin reductase	0.0917704	2.1e6	1.7e6	256.5	5	14	5	12	504	56.058	6.42
A8I7W0	Flagellar associated protein	-0.237361	2.2e6	3.8e6	256.49	7	14	7	17	537	56.696	6.15
A8JIJ1	Subunit of exon junction complex	-0.231394	2.7e6	4.6e6	255	7	13	7	23	435	48.753	6.16
D5LAZ4	TOC34m	0.413004	4.4e6	1.7e6	254.317	6	16	6	22	397	44.486	4.84
Q84X75	CR051 protein	0.445713	1.2e7	4.3e6	252.775	8	22	8	48	322	33.101	9.69
A8HQ81	Ribosomal protein L11	0.113509	1.0e7	7.7e6	252	5	15	5	30	178	20.462	9.99
A8J768	Ribosomal protein S14	0.127172	1.3e7	9.7e6	250	4	10	4	35	153	16.292	10.32
Q763T6	UDP-sulfoquinovose synthase	-0.180456	9.9e5	1.5e6	249.88	5	10	5	14	479	52.84	8.72
A8IKZ2	Ribosomal protein L18	0.498055	1.7e7	5.4e6	249	5	12	5	37	187	20.917	11.17
A8J8B2	Plastid-specific ribosomal protein 1	0.176091	6.3e6	4.2e6	249	5	16	5	17	286	31.76	9.13
P23489	Ribulose bisphosphate carboxylase/oxygenase activase, chloroplastic OS=Chlamydomonas reinhardtii PE=2 SV=1	-0.0934217	2.5e6	3.1e6	246	7	16	7	26	408	45.011	8.54
A8J1G8	40S ribosomal protein S6	0.0157943	8.4e6	8.1e6	246	6	23	6	29	248	28.418	10.45
A8HRZ0	Histone H1	0.142962	8.2e6	5.9e6	244	3	13	3	15.748	254	27.339	10.24
A8IW34	Adenylosuccinate synthetase, chloroplastic	0.0299632	3.0e6	2.8e6	243	3	7	3	8	463	50.02	7.91
A8JHU0	Malate dehydrogenase	-0.130768	3.7e6	5.0e6	242	10	28	10	51	373	38.485	8.54
A8J2L0	Predicted protein	0.0299632	3.0e6	2.8e6	242	6	16	6	33	413	40.99	7.77
A8JC42	V-type proton ATPase subunit G	0.418143	5.5e6	2.1e6	241	5	10	5	44	110	11.777	9.41
A8J6H7	Predicted protein	0.30103	3.0e6	1.5e6	241	7	14	7	24	363	38.953	7.24
A8HME6	Polyadenylate-binding protein	0.246672	3.0e6	1.7e6	239	11	27	11	20	636	68.648	8.73
A8I2T0	Ribosomal protein L27a	0.0474246	8.7e6	7.8e6	238	5	16	5	33	147	16.381	10.43
A8JID6	ADP,ATP carrier protein	0.257564	7.6e6	4.2e6	233	10	23	10	19	577	62.269	9.35
A8J2X6	N-acetyl-gamma-glutamyl-phosphate reductase	0.464887	3.5e6	1.2e6	232	5	8	5	16	383	41.058	8.47
A8IZK3	Ribosomal protein L10	0.245513	8.8e6	5.0e6	230	5	13	5	27	230	26.221	10.1
A8JG58	Predicted protein	0.259637	2.0e6	1.1e6	230.74	7	13	7	13	695	76.698	5.97
A8IYK1	Alpha-1,4 glucan phosphorylase	0.31527	3.1e6	1.5e6	228	12	21	11	13.9604	1010	114.016	7.3
A8IR98	Putative uncharacterized protein	-0.138303	1.6e6	2.2e6	225	2	6	2	7	355	37.007	8.46
A8IZZ4	Bi-ubiquitin	0.176091	2.7e7	1.8e7	225	3	10	3	24	153	17.185	6.06
A8JCE1	Predicted protein (Fragment)	0.193515	8.9e6	5.7e6	222	4	9	4	22	314	33.443	7.94
A8ITU6	Predicted protein	-0.0696359	2.3e6	2.7e6	222	7	14	3	24	383	41.231	6.93
A8J9S7	Isocitrate dehydrogenase [NADP]	0.01524	2.9e6	2.8e6	221	10	16	10	24	483	53.601	8.88
A8JBL6	Predicted protein	0.20412	3.2e6	2.0e6	219.191	8	17	8	15.1773	705	73.933	9.1
Q6QAY3	Mitochondrial F1F0 ATP synthase associated 19.5 kDa protein	0.115984	6.4e6	4.9e6	218	3	7	3	22	207	22.189	9.55
A8J506	Argininosuccinate synthase	0.10067	2.9e6	2.3e6	216	8	17	8	25	441	48.99	8.28
A8J249	Chlorophyll a-b binding protein, chloroplastic	0.0118992	3.7e7	3.6e7	215.965	4	12	4	28	239	24.898	7.97
A8IRJ0	Starch synthase, chloroplastic/amyloplastic	0.764787	6.4e6	1.1e6	215.045	7	13	7	11	707	77.898	6.46
A8I8Z4	Ribosomal protein	0.00694886	6.3e6	6.2e6	215	7	17	7	28	297	32.419	9.72
A8I4P5	Ribosomal protein S3	0.104735	7.0e6	5.5e6	214	5	12	5	25	230	25.832	9.64
A8HVU5	Phosphoglycerate mutase	0.0483047	1.9e6	1.7e6	212	9	25	9	19	626	66.608	5.97
A8IX80	Acetohydroxyacid dehydratase	-0.0829742	1.9e6	2.3e6	212	6	15	6	14	604	64.19	7.59
A6Q0K5	Calvin cycle protein CP12, chloroplastic	0.711935	1.7e7	3.3e6	212	4	6	4	56	107	11.426	5.12
A8JE98	Heterogeneous nuclear ribonucleoprotein	-0.0160868	5.3e6	5.5e6	211	4	10	4	19	295	31.278	6.11
A8J8M5	Plastid ribosomal protein S5	-0.100115	2.7e6	3.4e6	211	7	16	7	16	673	71.986	4.26
A8I4T2	Ribosomal protein	0.522879	1.2e7	3.6e6	209	3	15	3	14	214	23.929	9.92
A8IW47	Vacuolar ATP synthase subunit E	0.0401172	3.4e6	3.1e6	209	7	16	7	29	232	26.228	7.11
A8J951	Ribosomal protein L21	0.140815	1.3e7	9.4e6	208.925	3	8	3	19	163	18.306	10.78
A8IY50	Predicted protein	0.342423	3.3e6	1.5e6	208	8	17	8	27	370	39.351	9.77
P23400	Thioredoxin M-type, chloroplastic	-0.0835461	9.9e6	1.2e7	207.2	3	8	3	25	140	15.092	9.19
A8JBI9	Hydroxyproline-rich cell wall protein	-0.423876	2.6e6	6.9e6	205	6	17	6	13	574	59.396	5.02
A8ITK6	Predicted protein	0.226396	3.2e6	1.9e6	205	5	11	5	13	333	36.049	7.85
A8IQC1	60S ribosomal protein L27	0.271067	1.4e7	7.5e6	203	3	12	3	23	135	15.256	10.39
A8HME4	Ribosomal protein S2	0.439905	1.9e7	6.9e6	202.97	6	14	6	26	274	30.272	10.2
A8IKE6	OEE2-like protein of thylakoid lumen	-0.281434	3.4e6	6.5e6	201.88	4	12	4	19	218	23.558	9.41
A8IXD1	Flagellar associated protein, adenosine kinase-like protein	0.282547	2.3e6	1.2e6	201.78	3	10	3	12	310	33.582	5.35
Q75VZ0	Chlorophyll a-b binding protein, chloroplastic	0.405765	2.8e7	1.1e7	201	4	18	4	26	264	28.684	9.13
A8ICC8	Inorganic pyrophosphatase	0.212089	4.4e6	2.7e6	200.92	6	15	6	22.5	280	31.114	6.8
Q75VY9	Chlorophyll a-b binding protein, chloroplastic	0.90309	1.2e7	1.5e6	200.57	6	13	6	44	267	28.868	8.32
A8J513	Nucleosome assembly protein	-0.0377886	3.3e6	3.6e6	200	6	16	6	22	334	37.413	4.39
A8JGF8	Ribosomal protein S9, component of cytosolic 80S ribosome and 40S small subunit	0.191886	8.4e6	5.4e6	199.952	7	17	7	36	190	22.117	10.45
Q8HTL5	ATP synthase subunit b, chloroplastic	0.448158	8.7e6	3.1e6	197	5	12	5	34	175	20.052	9.48
A2BCY1	Chloroplast nucleosome assembly protein-like (Fragment)	0.257125	4.7e6	2.6e6	197	5	12	5	13	350	39.376	4.68
A8J7C8	Lysine--tRNA ligase	0.184524	2.6e6	1.7e6	195	10	21	10	20	591	66.766	5.83
A8J9X1	Mitochondrial F1F0 ATP synthase, delta subunit	0.0579919	3.2e6	2.8e6	195.56	5	18	5	30	202	21.159	4.86
A8HW56	Flagellar associated protein	-0.227244	1.6e6	2.7e6	194.79	8	13	8	13.2191	817	90.174	5.44
A8IZW6	Ribose-phosphate pyrophosphokinase	0.318759	2.0e6	9.6e5	194	2	6	2	7	398	44.042	8.78
A8IE23	Glucose-6-phosphate isomerase	0.0901766	3.2e6	2.6e6	194	6	13	3	12	646	71.766	7.74
A8IVM9	Glycine cleavage system, P protein	0.449969	3.1e6	1.1e6	193	9	16	9	14	1039	111.279	7.52
A8I4S9	Clathrin heavy chain	-0.0321847	1.3e6	1.4e6	191	8	18	8	6	1738	192.206	5.81
A8HTQ6	Soluble starch synthase, starch synthase III (Fragment)	0.586266	8.1e6	2.1e6	191	9	15	9	19	630	69.195	7.71
A8HS14	Glucose-1-phosphate adenylyltransferase	0.422074	3.7e6	1.4e6	191	11	22	11	36	504	54.82	7.44
Q42687	ATP synthase delta chain, chloroplastic	0.522879	1.2e7	3.6e6	188	7	15	7	31	219	23.98	8.72
A8IGD9	Low-CO2-inducible protein	0.342423	5.5e6	2.5e6	187	4	11	4	22	235	24.133	12.31
A8HVJ9	Photosystem II stability/assembly factor HCF136 (Fragment)	0.191886	2.8e6	1.8e6	186	6	13	6	29	302	32.612	7.33
A8HVK4	Ribosomal protein S27a	0.181844	7.6e6	5.0e6	186	3	9	3	20	182	19.497	9.89
A8ICT1	Ribosomal protein L30	0.0413927	9.9e6	9.0e6	185	3	9	3	35	110	11.993	9.54
A8JHC9	Citrate synthase	0.176091	2.1e6	1.4e6	184.525	6	8	6	14	469	51.262	8.51
A8IZY9	Cell wall protein pherophorin-C15	-0.18234	2.3e6	3.5e6	184	3	8	3	31	184	19.108	8.7
A8IRX5	GTP-binding nuclear protein	0.137528	7.0e6	5.1e6	182	4	11	4	21	223	25.42	6.68
A8IVZ9	Glutamine synthetase	-0.0239122	5.3e6	5.6e6	181	8	19	8	24	380	41.316	7.49
P48268	Cytochrome b559 subunit alpha	0.3837	7.5e7	3.1e7	180	4	14	4	21	82	9.298	5.97
A8JAW4	Predicted protein	0.194977	4.7e6	3.0e6	180	8	16	8	26	387	41.401	6.38
A8J646	Acetyl-CoA carboxylase	0.357645	1.8e6	7.9e5	179.97	6	12	6	19	498	54.066	9.04
A8HQT1	Protein disulfide isomerase	0.446087	8.1e6	2.9e6	179.72	4	7	4	16	254	27.333	7.93
A8I0I1	40S ribosomal protein S24	-0.09691	3.6e6	4.5e6	179.52	4	8	4	32.8244	131	15.112	10.62
A8J7H3	Glutamate-1-semialdehyde aminotransferase	0.0737862	3.2e6	2.7e6	178	5	13	5	17.9266	463	49.196	8.15
A8HMG7	Ribosomal protein L26	0.189056	6.8e6	4.4e6	178	3	10	3	22	145	16.463	10.58
A8HS48	40S ribosomal protein S3a	0	1.0e7	1.0e7	177	5	10	5	25	259	29.313	9.8
A8JAH1	Reticulon-like protein	-0.0621479	2.6e6	3.0e6	177	5	8	5	22	353	38.184	9.26
A8IF08	T-complex protein, theta subunit	0.266661	1.7e6	9.2e5	176	7	16	7	18	544	57.494	5.29
A8HY43	Thylakoid lumenal protein	0.142668	5.0e6	3.6e6	174.135	3	10	3	26	196	20.563	9.61
A8I9A1	Transcription factor	0.717068	4.9e6	9.4e5	173	2	6	2	15.5462	238	24.858	9.6
A8JDL5	Peptidyl-prolyl cis-trans isomerase	0.147053	9.4e6	6.7e6	173	4	9	4	34	200	21.156	9.35
A8JHM2	Eukaryotic initiation factor (Fragment)	-0.134699	1.1e6	1.5e6	171	5	11	5	5	912	99.506	5.38
A8J0R4	Acidic ribosomal protein P2	0.184524	2.6e7	1.7e7	170	2	6	2	21	109	10.873	4.88
A8J637	Elongation factor Ts, mitochondrial	-0.0511525	2.4e6	2.7e6	167	6	17	6	8	1013	108.703	4.6
A8J942	Predicted protein (Fragment)	0.507084	4.5e6	1.4e6	165.17	2	4	2	15	303	30.642	7.33
A8HMC0	Calreticulin 2, calcium-binding protein	0.431364	2.7e6	1.0e6	163.84	6	13	6	18	420	47.298	4.7
A8IKP1	Ribosomal protein S28	0.30103	1.5e7	7.5e6	163	2	6	2	29	65	7.398	11.17
A8HWZ8	30S ribosomal protein S15	0.251812	2.5e6	1.4e6	162	3	8	3	23	141	15.778	10.2
Q9LLL6	Glucose-1-phosphate adenylyltransferase	0.0163904	2.7e6	2.6e6	162	9	16	9	24	514	55.309	8.12
A8J503	Plastid ribosomal protein L6	0.349335	3.8e6	1.7e6	161.89	5	13	5	28	207	22.221	10.35
A8IW39	LL-diaminopimelate aminotransferase	0.266268	2.4e6	1.3e6	161	3	7	3	8	441	47.819	8.06
P15451	Cytochrome c	0.462181	2.0e7	6.9e6	160	4	8	4	39	112	11.95	9.35
Q84X74	CR057 protein	0.0413927	8.8e6	8.0e6	160	3	8	3	9	351	37.415	9.06
A8J4R9	Serine hydroxymethyltransferase	-0.169751	2.3e6	3.4e6	160.46	3	6	3	9	487	52.71	8.78
A8ID84	Ribosomal protein L3	0.0808232	5.3e6	4.4e6	160.28	6	13	6	19	386	43.481	10.21
A8JD18	Predicted protein	0.509914	5.5e6	1.7e6	159	5	8	5	18	267	30.447	9.19
A8JAL6	Plastid ribosomal protein L15	0.498841	8.2e6	2.6e6	156	4	11	4	24	241	25.505	10.36
A8JBK5	Predicted protein (Fragment)	0.716003	5.2e6	1.0e6	155.2	2	6	2	17	81	9.263	5.8
A8IAA9	Predicted protein	-0.0457575	2.7e6	3.0e6	155	3	8	2	10	370	40.199	9.01
A8JE91	Chaperonin 60B1	0.0413927	1.1e6	1.0e6	154	7	16	5	18.4483	580	61.934	6.7
Q42688	Glutamine synthetase cytosolic isozyme	-0.321715	4.1e6	8.6e6	154	6	10	6	21	382	42.119	6.46
A8JBY7	Predicted protein	0.414973	9.1e6	3.5e6	154	7	15	7	9	1028	109.643	9.29
A8J1U1	Heat shock protein 90A	0.0910805	3.7e6	3.0e6	152	5	9	5	8	705	80.631	5.08
A8JDE6	Chloroplast oxoglutarate-malate translocator	0.143422	3.2e6	2.3e6	152.86	4	12	4	8	587	60.698	8.94
Q6QAY4	Mitochondrial NADH:ubiquinone oxidoreductase 23 kDa subunit	0.439333	3.3e6	1.2e6	151.28	2	6	2	15	219	23.352	8.81
A8JCQ8	Acetyl CoA synthetase	-0.252725	1.9e6	3.4e6	150	8	13	7	20	699	76.628	6.87
A8HN65	High light-induced nuclease	-0.0621479	1.3e6	1.5e6	150	5	12	5	23	275	29.025	8.78
A8JE35	Plastid ribosomal protein L3	0.359897	7.1e6	3.1e6	148.2	5	14	5	26	259	27.814	10.26
A8JDV9	F1F0 ATP synthase gamma subunit	0.109144	4.5e6	3.5e6	148	4	9	4	16	324	35.071	9.36
A8IRQ1	Ribose-5-phosphate isomerase	-0.140179	2.1e6	2.9e6	146.285	4	10	4	22	269	28.801	7.77
A8J9F6	Mitochondrial transcription termination factor	0.431364	2.7e6	1.0e6	145	5	15	5	29	234	25.703	9.41
A8JI07	Dual function alcohol dehydrogenase / acetaldehyde dehydrogenase	0.339948	2.1e6	9.6e5	145	6	8	6	9	954	102.168	7.52
O20029	30S ribosomal protein S9, chloroplastic	0.130334	2.7e6	2.0e6	145	6	16	6	58	191	21.018	9.74
A8JIE0	Chaperonin 20	0.435729	3.0e6	1.1e6	145.582	3	9	3	19	216	22.768	8.37
A8IZW5	RAN binding protein, RANBP1 (Fragment)	-0.287528	9.8e5	1.9e6	144	2	5	2	15	133	15.254	4.98
A8IVK1	Ribosomal protein L8	0.109144	7.2e6	5.6e6	143	3	9	3	21	259	27.952	10.73
A8JEP9	Coatomer subunit beta	-0.212894	9.8e5	1.6e6	141	3	7	3	4	959	103.859	6.28
Q8LK22	Cytochrome c oxidase subunit	0.106165	8.3e6	6.5e6	141	3	11	3	32	105	11.675	7.18
A8I403	Ribosomal protein S19	0.31627	2.9e6	1.4e6	138.72	4	8	4	28	150	16.987	9.96
P23230	Cytochrome b6-f complex subunit 4	0.0511525	1.8e6	1.6e6	138.56	3	11	3	24.375	160	17.43	7.17
A8J0W9	Malate dehydrogenase	0.119186	5.0e6	3.8e6	136.66	6	9	6	28.4768	302	32.266	6.79
A8I6P9	SEC61-beta subunit of ER-translocon (Fragment)	0.109144	2.7e6	2.1e6	136.4	2	5	2	30	89	9.183	11.72
A8JHR9	Glyceraldehyde-3-phosphate dehydrogenase	0.191886	5.6e6	3.6e6	134	10	17	10	47	371	39.735	8.95
A8IE32	75 kDa chloroplast membrane translocon	0.404571	3.3e6	1.3e6	134	12	19	12	17	798	87.18	5.77
A8JG73	Flagellar associated protein	-0.524374	2.9e6	9.7e6	133	5	8	5	30	180	19.045	4.67
A8J094	Chitinase-related protein	0.356547	2.5e6	1.1e6	133.115	3	9	3	17	202	22.353	9.67
A8J3F8	Predicted protein	0.71982	3.2e6	6.1e5	130.42	3	6	3	11	338	35.375	8.54
P48270	30S ribosomal protein S4, chloroplastic	-0.408664	1.6e6	4.1e6	129.858	3	7	3	8	257	29.999	11.25
Q70DX8	Plastid ribosomal protein S1	0.60206	6.0e6	1.5e6	127.78	4	7	4	10	436	48.269	4.49
A8I297	Eukaryotic translation initiation factor 5A	0.0813049	4.1e6	3.4e6	126.7	3	8	3	27	165	18.063	5.14
A8IRT4	Plastid lipid associated protein	0.0511525	1.8e6	1.6e6	126	2	6	2	7	314	32.973	5.67
A8I8V6	Prohibitin	0.31742	2.7e6	1.3e6	125	4	7	4	12	307	33.542	9.54
A8HX70	Phosphofructokinase family protein	0.404571	3.3e6	1.3e6	125	3	8	3	9	529	56.526	7.34
A8J3U9	Mitochondrial ATP synthase subunit 5, OSCP subunit	-0.160851	2.9e6	4.2e6	125	4	8	4	19	233	25.863	7.37
A8J597	Ribosomal protein L12	0.492916	1.4e7	4.5e6	124.59	3	9	3	25	166	17.594	9.06
A8IML7	Hypothetical translation initiation factor (Fragment)	0.202963	1.5e6	9.4e5	124.54	2	5	2	13	193	21.546	4.94
A8JG56	L-ascorbate peroxidase	0.0234811	1.9e6	1.8e6	124	4	9	4	18	347	36.469	9.2
A8IKC8	Chlorophyll a-b binding protein, chloroplastic	0.278754	1.9e7	1.0e7	124.05	4	13	4	24.3902	246	26.905	8.65
P05726	50S ribosomal protein L16, chloroplastic	0.348455	2.9e6	1.3e6	123.6	2	7	2	24	136	15.458	11.46
P52908	14-3-3-like protein OS=Chlamydomonas reinhardtii PE=2 SV=1	0.218843	9.6e6	5.8e6	123	6	17	6	27	259	29.496	5
A8J9Y1	Cytochrome b6-f complex iron-sulfur subunit	0.249001	1.1e7	6.2e6	123	3	10	3	38	206	21.512	8.57
A8IP53	Translation initiation protein	0.30103	2.0e6	1.0e6	122.81	2	6	2	15	119	12.991	7.28
P93664	Chlorophyll a-b binding protein, chloroplastic	-0.101458	5.7e6	7.2e6	122.465	4	11	4	30	253	27.539	5.05
A8IB25	40S ribosomal protein SA	0.568202	7.4e6	2.0e6	122	4	8	4	17.9211	279	30.686	5.16
Q3HTK4	Cell wall protein pherophorin-C3	-0.511883	1.6e6	5.2e6	121	4	11	4	11	443	47.087	8.63
A8HP55	Ribosomal protein L5	0.541579	8.7e6	2.5e6	120.38	3	8	3	12	293	33.651	8.82
A8IFC8	Selenium binding protein	-0.0763883	2.6e6	3.1e6	119	6	12	6	17	477	52.037	5.41
O22448	Glutathione peroxidase	-0.286307	1.5e6	2.9e6	118.071	5	17	5	48	162	18.004	6.65
A8JF87	Predicted protein	0.0299632	1.5e6	1.4e6	117	2	7	2	11	276	29.612	8.84
A8J7S1	Predicted protein	-0.0219018	5.8e6	6.1e6	116.49	3	7	3	13	354	37.609	8.91
A8I5K1	Dynamin-related GTPase	0.101458	2.4e6	1.9e6	115	4	7	4	9	611	67.569	6.96
A8IXR5	Eukaryotic initiation factor	0.671532	4.6e6	9.8e5	115	4	9	4	23	202	23.082	5.35
A8JBF2	Organellar elongation factor P	0.335792	2.6e6	1.2e6	114.71	3	8	3	17	186	20.746	6.23
A8ISE3	Predicted protein (Fragment)	0.19382	2.5e6	1.6e6	114	3	7	3	47	124	13.253	5.55
A8IW09	Peptidylprolyl isomerase	0.235763	7.4e6	4.3e6	114.42	3	5	3	25	208	21.757	9.11
A8J087	Vasa intronic gene	0.322932	6.1e6	2.9e6	114	6	15	6	26	361	37.52	9.19
A8HNG8	Uncharacterized lumenal polypeptide	0.407083	1.2e7	4.7e6	113	3	11	3	24	117	11.974	10.84
A8HQP0	Transaldolase	0.205762	5.3e6	3.3e6	113	7	17	7	22	382	42.409	8.63
A8IKW6	Ribulose-phosphate 3-epimerase	-0.0147233	2.9e6	3.0e6	112.91	4	9	4	28	265	28.383	8.43
Q6V9B3	NADH:ubiquinone oxidoreductase 24 kD subunit	0.294399	1.3e6	6.6e5	112	2	6	2	7.44681	282	30.592	8.21
A8HRS5	10-formyltetrahydrofolate synthetase	0.571183	1.9e6	5.1e5	111	2	7	2	4	592	62.34	8.94
O20032	30S ribosomal protein S18, chloroplastic	-0.115393	2.3e6	3.0e6	110	2	5	2	14	137	16.265	11.93
A8J4I2	SR protein factor	0.277549	7.2e6	3.8e6	110.36	2	4	2	16.5	200	22.088	11.22
A8JF05	Ribosomal protein L28	0.340902	5.7e6	2.6e6	109	2	5	2	10	177	19.486	10.83
A8I9I9	Rieske ferredoxin	-0.049218	2.5e6	2.8e6	107	4	8	4	31	145	15	9.33
A8IMZ5	Mg-protoporphyrin IX chelatase	-0.208276	1.3e6	2.1e6	107.435	5	10	5	14	417	45.437	6.33
A8HRZ4	Mitochondrial cytochrome c oxidase subunit 4, 13 kD	0.217128	6.1e6	3.7e6	106.645	3	10	3	28	175	19.016	5.27
A8J1X8	Aspartyl-tRNA synthetase	0.416423	1.8e6	6.9e5	106	6	11	6	13.3945	545	60.23	5.83
A8IVJ7	NADH:ubiquinone oxidoreductase 76 kDa subunit	0.255273	1.8e6	1.0e6	103	6	12	6	15	733	78.309	7.88
Q8GV23	Nucleic acid binding protein	-0.252725	1.9e6	3.4e6	103.51	3	7	3	24	247	26.522	9.44
A8HYM8	Spermine synthase	-0.324833	7.1e5	1.5e6	103.39	2	4	2	6	375	42.075	6.71
A8IZR5	Thioredoxin h1	0.239373	5.9e6	3.4e6	103	5	9	5	62	113	11.836	6.29
A8J1M9	Thylakoid lumenal 17.4 kDa protein	0.196295	3.3e6	2.1e6	103	3	6	3	23	185	19.393	5.64
A8I5A0	Predicted protein	0.09691	1.5e7	1.2e7	100.77	4	5	4	38	178	19.075	10.04
A8IZT9	Multicopper ferroxidase	-0.803705	9.9e5	6.3e6	100	7	13	7	9	1142	122.709	5.39
O47027	30S ribosomal protein S2, chloroplastic	-0.221849	9.6e5	1.6e6	99	4	9	4	10	570	63.12	10.95
A8IWL4	Eukaryotic translation initiation factor 3 subunit I	0.408405	2.1e6	8.2e5	99.63	3	7	3	9.5679	324	36.552	6.47
A8I7N8	3-isopropylmalate dehydrogenase	-0.0193052	2.2e6	2.3e6	99	5	11	5	23.5	400	42.784	7.97
A8JDP6	Plastid ribosomal protein S13	0.31627	2.9e6	1.4e6	99	3	7	3	17	164	18.513	10.73
A8JIR0	Carbamoyl phosphate synthase, large subunit	-0.189056	1.1e6	1.7e6	99.21	8	13	8	9	1075	116.623	6.15
A8J995	Predicted thylakoid lumen protein	0.127172	1.3e6	9.7e5	97	3	7	3	16.2602	246	26.126	7.94
A8HXE1	High mobility group protein	0.69897	2.5e7	5.0e6	97	3	10	3	22	179	19.504	5.74
A8J7F9	Predicted protein	0.0184834	2.4e6	2.3e6	96	4	6	4	8.73786	515	56.042	7.23
A8IT25	Cytoplasmic DExD/H-box RNA helicase	0.569336	2.3e6	6.2e5	95.82	4	9	4	14.321	405	46.235	8.38
A8IA18	Ribosomal protein L19	0.17807	1.1e7	7.3e6	95.58	2	8	2	13	200	23.413	11.28
A8IJ34	Methyltransferase	-0.271067	1.5e6	2.8e6	94.7	4	10	4	13	387	42.078	7.64
A8JGK1	Ribosomal protein S17	0.210853	3.9e6	2.4e6	94	3	13	3	44	139	15.89	10.2
A8IJY7	Chaperonin 23	0.41218	3.1e6	1.2e6	94.103	3	10	3	21	238	25.735	8.32
A8JG04	Membrane protein	-0.210853	1.6e6	2.6e6	92	3	7	3	12	269	29.658	5.15
A8J1S8	Predicted protein	-0.309804	4.9e5	1.0e6	91	3	7	3	9	432	45.339	6.74
A8IPI7	Hydroxypyruvate reductase	0.0725507	1.3e6	1.1e6	89.5	4	7	4	16	418	44.716	8.31
A8J906	Predicted protein	-0.109144	2.1e6	2.7e6	89.09	2	8	2	23	130	14.073	9.17
A8HRF8	Eukaryotic translation initiation factor 3 subunit A	0.403141	2.1e6	8.3e5	88.76	3	6	3	5	844	97.063	8.97
A8J8M9	Ribosomal protein S20	0.162727	3.2e6	2.2e6	88.24	4	9	4	35	121	13.331	9.88
A8HX04	Succinate dehydrogenase [ubiquinone] iron-sulfur subunit, mitochondrial	0.320335	2.3e6	1.1e6	88	3	8	3	10	291	32.26	8.68
A8IFZ9	Tryptophan synthase	0.0818213	9.9e5	8.2e5	86.72	2	5	2	4	448	48.525	7.37
A8JBI5	Ferredoxin-sulfite reductase	0.328614	1.3e7	6.1e6	86	5	13	5	13	612	67.583	8.85
A8J9T5	Thiamine thiazole synthase, chloroplastic	-0.544068	1.6e6	5.6e6	85.74	2	6	2	14	357	36.869	7.23
A8IKN8	Predicted protein	0.30103	8.2e6	4.1e6	81.35	3	8	3	27	232	24.212	9.45
A8JFB1	Porphobilinogen deaminase	0.17107	4.3e6	2.9e6	79.53	2	6	2	8	349	37.349	8.92
Q39617	Protochlorophyllide reductase, chloroplastic	0.0543577	1.7e6	1.5e6	78.66	4	6	4	15	397	41.845	9.42
A8HSA7	Histone H3	0.124939	2.8e7	2.1e7	77.75	3	8	3	17.037	135	15.301	11.15
A8J500	Predicted protein	-0.0930033	6.7e5	8.3e5	77.2	3	6	3	6	703	73.392	5.48
A8HVM3	Predicted protein	0.146128	2.1e6	1.5e6	76	3	7	3	5	688	77.5	6.34
A8IY20	S-(hydroxymethyl)glutathione dehydrogenase	0.403692	1.9e6	7.5e5	76	4	7	4	16	377	40.265	7.12
A8I5R9	Cysteine endopeptidase	-0.0222764	3.8e6	4.0e6	76.08	2	8	2	10	498	53.109	5.91
A8J5N1	Predicted protein	-0.0248236	1.7e6	1.8e6	72.44	3	5	3	17	300	30.182	4.77
A8I893	NAD-dependent epimerase/dehydratase	-0.248852	5.3e5	9.4e5	72	4	8	4	13.7195	328	36.454	7.61
A8HUU9	Peptidyl-prolyl cis-trans isomerase	0.31627	2.9e6	1.4e6	71	5	7	5	20	280	29.109	9.79
A8II42	T-complex protein 1 subunit gamma	0.0725507	1.3e6	1.1e6	71.86	3	5	3	5	555	60.732	6.39
A8JAX1	Superoxide dismutase	0.316824	5.6e6	2.7e6	70.74	2	7	2	10	223	24.837	8.15
Q9S7V1	Coproporphyrinogen III oxidase	0.363178	1.8e6	7.8e5	70	2	5	2	6.30137	365	41.4	8
A8J195	Small rab-related GTPase	0.0621479	1.5e6	1.3e6	69.91	4	7	4	29	213	23.597	7.46
A8HZZ1	Threonine synthase	0.39794	3.5e6	1.4e6	69.85	3	7	3	8	498	54.379	8.37
A8IWT7	Predicted protein	0.180456	1.5e6	9.9e5	69	5	8	5	37	257	27.964	8.87
A8IW44	Plastid ribosomal protein L19	0.832509	6.8e6	1.0e6	68.86	2	5	2	20	153	16.586	11.68
A8JFZ2	Predicted protein	-0.39794	8.8e5	2.2e6	68.17	6	9	6	11	870	96.654	6.13
A8JFJ2	Alanine-glyoxylate transaminase	0.207125	2.9e6	1.8e6	67.96	7	13	7	23	422	46.031	8.54
A8J9D9	Plastid ribosomal protein L24	0.30103	2.0e6	1.0e6	66.59	2	5	2	12	170	18.259	10.24
A8IX72	Predicted protein	0.91676	7.1e6	8.6e5	66.48	2	5	2	9	272	29.521	5.81
A8JBA7	Glutathione-S-transferase	-0.157608	1.6e6	2.3e6	65	5	7	5	26	218	23.943	5.52
A8J7J2	T-complex protein, epsilon subunit	0.102662	1.9e6	1.5e6	65.73	3	5	3	5	536	59.011	5.92
A8HXT4	Pyruvate carboxylase (Fragment)	-0.198368	1.9e6	3.0e6	65	3	6	3	4	1165	125.554	8.32
A8JB67	Nucleolar protein, small subunit of H/ACA snoRNPs	0.560667	4.0e6	1.1e6	63.94	3	7	3	24	162	17.653	9.17
A8JH58	Predicted protein	0.0669468	2.8e6	2.4e6	63.85	2	4	2	2	667	72.204	6.89
P14149	30S ribosomal protein S12, chloroplastic	-0.318759	2.4e6	5.0e6	63	2	4	2	11	133	14.594	11.53
Q9AU02	Cytochrome c oxidase subunit II	0.554287	8.6e6	2.4e6	61.36	2	5	2	11	153	17.239	7.97
A8HN50	60S ribosomal protein L18a	0.449093	2.7e6	9.6e5	61	4	11	4	26	182	21.358	10.4
I2FKQ9	Mitochondrial chaperonin 60	-0.113943	1.0e6	1.3e6	60.73	5	6	4	8	571	60.429	6.15
A8J1F7	Predicted protein	0.564271	4.4e6	1.2e6	58	5	11	5	12	856	89.268	8.24
A8I6R4	Phosphoribosylformylglycinamidine cyclo-ligase	-0.0347621	1.2e6	1.3e6	58	6	8	6	18	373	39.367	7.11
A8ILN4	1-hydroxy-2-methyl-2-(E)-butenyl 4-diphosphate synthase	0.00954532	9.2e5	9.0e5	56	5	7	5	11	681	74.47	6.2
A8IBU6	Nuclear ribonucleoprotein	0.243038	2.1e6	1.2e6	55	2	6	2	10	356	35.908	6.6
A8JBI1	Predicted protein (Fragment)	0.240332	1.2e6	6.9e5	55.62	2	4	2	6	317	35.388	6.13
A8JD45	Predicted protein	0.111974	2.2e6	1.7e6	55	3	5	3	5	562	58.66	9.19
A8JE07	Ribosomal protein S15a	-0.0156051	8.2e6	8.5e6	54	3	7	3	20	130	14.829	10.05
A8J2W0	Glutamic-gamma-semialdehyde dehydrogenase	0.21388	1.8e6	1.1e6	53	4	7	4	15	392	41.032	7.09
A8HYG8	Isopropylmalate dehydratase, small subunit	0.189056	1.7e6	1.1e6	51.34	4	11	4	38.785	214	23.373	6.55
A8ICE4	Plastid ribosomal protein L11	0.349335	3.8e6	1.7e6	50.61	2	4	2	9	176	18.523	10.2
A8HXA9	Aldose 1-epimerase	-0.0321847	1.3e6	1.4e6	49	2	4	2	5	388	41.186	8.9
A8J239	Ribosomal protein L23a	0.141877	6.1e6	4.4e6	48	2	5	2	13	147	16.389	10.14
A8JHC3	Ribosomal protein S11	0.365971	7.2e6	3.1e6	44.29	3	9	3	22	156	17.77	10.46
O22547	Acetolactate synthase OS=Chlamydomonas reinhardtii PE=2 SV=1	0.263241	2.2e6	1.2e6	40	4	7	4	5	683	74.016	7.42
A8JGI9	Ribosomal protein S7	0.0280287	6.4e6	6.0e6	39	4	8	4	33	194	22.101	9.69
A8IKW9	Predicted protein (Fragment)	-0.0669468	1.8e6	2.1e6	37	3	6	3	8	334	38.531	5.94
A8HPV3	Presequence protease	-0.0597682	6.1e5	7.0e5	35.7	2	5	2	3	1089	113.563	5.31
A8JDN2	Adenylate kinase 3	0.430125	1.4e6	5.2e5	32	3	5	3	18	264	29.062	6.07
A8HVP7	Plastid ribosomal protein L10	-0.0255541	3.3e6	3.5e6	31	4	8	4	16	235	25.885	9.74
A8IED9	Centromere/microtubule binding protein	0.176091	2.1e6	1.4e6	30	2	6	2	7.12644	435	48.262	9.47
A8J4Q3	Ribosomal protein S10	0.0474246	5.8e6	5.2e6	29	2	6	2	13	173	19.296	9.98
A8IDT8	RNA-binding protein C3, CELF family	0.0669468	3.5e6	3.0e6	28	2	4	2	9	382	38.76	8.37
A8HZZ4	Alanine aminotransferase	-0.114401	7.3e5	9.5e5	21	3	5	3	8	521	57.785	7.77
A8IEW6	UDP-D-glucuronic acid decarboxylase	-0.280827	1.1e6	2.1e6	18.25	3	6	3	14	328	36.818	7.68
A8IKB4	Predicted protein	-0.464887	1.2e6	3.5e6	18.14	5	8	5	20	537	57.23	6.6
Q9FQ96	Cytochrome c1	0.164447	9.2e5	6.3e5	17.56	4	5	4	22	314	33.812	6.1
Q8HTL2	50S ribosomal protein L2, chloroplastic	0.419129	8.4e6	3.2e6	16.58	5	8	5	33	278	30.879	11.05

## Sheet: SS-AT Statistics
Log10 (Area:Replicate1/Area:Replicate2)			Column1
1.00436
0.91676			Global Mean	0.16186
0.90309			Standard error	0.012621
0.872097			Median	0.161851
0.832509			Mode	0.30103
0.822355			Standard deviation	0.270984
0.783004			Sample Variance	0.0734322
0.764787			Kurstosis (Flattening Coefficient)	1.4211
0.736759			Asymmetry coefficient	-0.250263
0.71982			Range	2.15927
0.717068			Minimum	-1.1549
0.716003			Maximum	1.00436
0.711935			Sum	74.6175
0.69897			Sample Numbers	461
0.671532			level of confidence (95.0%)	0.0248019
0.670325
0.642489			Classes	Frequency
0.632023			-1.1549	1
0.612784			-1.05208	0
0.61182			-0.949258	0
0.60206			-0.846435	0
0.60206			-0.743613	1
0.593735			-0.640791	0
0.586266			-0.537969	1
0.571183			-0.435146	6
0.569336			-0.332324	6
0.568202			-0.229502	17
0.567691			-0.12668	23
0.566344			-0.0238575	44			Threshold value (Log10)		Number of ratio higher than threshold			13
0.564271			0.0789648	70		Global Mean + 2xStandard deviation	0.703828		Number of calculated ratio			461
0.560667			0.181787	76					False positive rate estimation			0.0282
0.557296			0.284609	71
0.554287			0.387431	55
0.549672			0.490254	42
0.541579			0.593076	25
0.535113			0.695898	9
0.522879			0.79872	8
0.522879			0.901543	3
0.511883			or more...	3
0.509914
0.509306
0.508155
0.507084
0.498841
0.498055
0.493827
0.492916
0.490694
0.477121
0.467361
0.467021
0.466397
0.464887
0.463757
0.462181
0.460088
0.459597
0.450328
0.449969
0.449093
0.448158
0.446087
0.445713
0.439905
0.439333
0.435729
0.435729
0.431798
0.431364
0.431364
0.430125
0.422452
0.422074
0.419129
0.418143
0.416423
0.414973
0.413004
0.41218
0.408405
0.407083
0.405765
0.405765
0.404571
0.404571
0.404571
0.403692
0.403141
0.39794
0.394147
0.3837
0.373581
0.367977
0.367977
0.365971
0.364082
0.363178
0.359897
0.357645
0.356547
0.349335
0.349335
0.348455
0.346787
0.345234
0.344809
0.342423
0.342423
0.340902
0.339948
0.335792
0.330993
0.328614
0.324511
0.322932
0.322932
0.322219
0.321233
0.320335
0.319255
0.319255
0.318759
0.31742
0.316824
0.31627
0.31627
0.31627
0.31527
0.312929
0.30963
0.30686
0.30103
0.30103
0.30103
0.30103
0.30103
0.30103
0.30103
0.30103
0.294781
0.294399
0.292256
0.289749
0.289448
0.289131
0.283301
0.282547
0.28018
0.278754
0.277965
0.277549
0.273001
0.271741
0.271067
0.26695
0.266661
0.266268
0.263241
0.260913
0.259637
0.257564
0.257125
0.255273
0.253106
0.251812
0.249877
0.249001
0.246672
0.245513
0.245079
0.244415
0.243038
0.240332
0.239373
0.236572
0.235763
0.235213
0.227798
0.226396
0.226065
0.224015
0.221849
0.221849
0.220108
0.220108
0.219997
0.218843
0.217128
0.217128
0.216386
0.21388
0.212089
0.210853
0.20926
0.208884
0.207125
0.205762
0.20412
0.202963
0.20265
0.196295
0.194977
0.194977
0.19382
0.193515
0.191886
0.191886
0.191886
0.189056
0.189056
0.189056
0.18799
0.185637
0.184524
0.184524
0.181844
0.180456
0.180456
0.17807
0.176091
0.176091
0.176091
0.176091
0.17107
0.170487
0.169142
0.166331
0.165367
0.164447
0.162727
0.161851
0.160579
0.154902
0.148939
0.147053
0.146128
0.146128
0.143422
0.142962
0.142668
0.141877
0.140815
0.139662
0.139662
0.137528
0.137173
0.13622
0.130334
0.127172
0.127172
0.124939
0.124939
0.124939
0.122717
0.121044
0.119476
0.119186
0.118099
0.118099
0.118099
0.115984
0.113509
0.111974
0.109144
0.109144
0.109144
0.109144
0.109144
0.106894
0.106165
0.104735
0.104089
0.103219
0.102662
0.101799
0.101458
0.101458
0.10067
0.09691
0.09691
0.0917704
0.0913301
0.0910805
0.0910805
0.0901766
0.0882609
0.0871502
0.0821868
0.0818213
0.0813049
0.0808232
0.0791812
0.0780832
0.0763883
0.0737862
0.0729579
0.0725507
0.0725507
0.0725507
0.0725507
0.0725507
0.0705811
0.0696359
0.0684574
0.0669468
0.0669468
0.0621479
0.061054
0.0599979
0.0579919
0.0546691
0.0543577
0.0543577
0.0511525
0.0511525
0.049974
0.0483047
0.0474246
0.0474246
0.0464574
0.042752
0.0413927
0.0413927
0.0413927
0.0401172
0.0377886
0.0347621
0.0321847
0.0315171
0.0315171
0.0299632
0.0299632
0.0299632
0.0299632
0.0280287
0.0271522
0.0268721
0.0263289
0.0258073
0.0234811
0.0184834
0.0163904
0.0157943
0.01524
0.012965
0.0118992
0.00954532
0.00843317
0.00694886
0
0
0
0
0
-0.00729924
-0.0147233
-0.0156051
-0.0160868
-0.0193052
-0.0219018
-0.0222764
-0.0234811
-0.0239122
-0.0248236
-0.0255541
-0.0299632
-0.0321847
-0.0321847
-0.0347621
-0.0362122
-0.0377886
-0.0386294
-0.0457575
-0.049218
-0.0496878
-0.0511525
-0.0591215
-0.0597682
-0.0616569
-0.0621479
-0.0621479
-0.0669468
-0.0669468
-0.0696359
-0.0705811
-0.0763883
-0.0829742
-0.0829742
-0.0835461
-0.0930033
-0.0934217
-0.09691
-0.09691
-0.100115
-0.101458
-0.101458
-0.108094
-0.109144
-0.113943
-0.113943
-0.114401
-0.115393
-0.117386
-0.118505
-0.119975
-0.120574
-0.130768
-0.132626
-0.134699
-0.138303
-0.140179
-0.144244
-0.157608
-0.160851
-0.161151
-0.16481
-0.169751
-0.176091
-0.180456
-0.180456
-0.18234
-0.189056
-0.190057
-0.198368
-0.208276
-0.210853
-0.212894
-0.221849
-0.227244
-0.231394
-0.237361
-0.248852
-0.252725
-0.252725
-0.271067
-0.280827
-0.281434
-0.286307
-0.287528
-0.30103
-0.307279
-0.309804
-0.31527
-0.318759
-0.321715
-0.324833
-0.338819
-0.39794
-0.4017
-0.408664
-0.413452
-0.423876
-0.464887
-0.470172
-0.487714
-0.511883
-0.522879
-0.524374
-0.544068
-0.803705
-1.1549

## Sheet: WT-cp
Accession	Description	Log10 (Area:Replicate2/Area:Replicate1)	Area: Replicate1	Area: Replicate2	Mascot Score	# Peptides Mascot	# PSMs	# Unique Peptides	Coverage	# AAs	MW [kDa]	calc. pI
A8J6F5	Starch synthase, chloroplastic/amyloplastic	0.0280287	1.5e9	1.6e9	26979	57	1059	57	78.9548	708	74.607	9.16
P00877	Ribulose bisphosphate carboxylase large chain	0.339948	1.6e9	3.5e9	8660	29	469	5	50	475	52.509	6.6
A8J526	Predicted protein (Fragment)	0.0636691	5.7e7	6.6e7	6878	53	267	53	60	1367	134.247	5.4
P23489	Ribulose bisphosphate carboxylase/oxygenase activase, chloroplastic OS=Chlamydomonas reinhardtii PE=2 SV=1	-0.116506	1.7e8	1.3e8	6017	29	304	29	78.9216	408	45.011	8.54
A8IGD9	Low-CO2-inducible protein	-0.190332	9.3e8	6.0e8	4302	10	157	10	40	235	24.133	12.31
A8I6T5	R1 protein, alpha-glucan water dikinase	-0.106455	4.6e7	3.6e7	4287	65	237	65	59	1411	154.187	6.46
A8J0B1	Low-CO2-inducible protein	-0.0791812	1.8e8	1.5e8	3938	27	179	27	58	590	62.739	8.7
P06541	ATP synthase subunit beta, chloroplastic	-0.186075	6.6e7	4.3e7	3073	25	124	24	72.973	481	52.007	5.33
A8IIK4	Chloroplast stem-loop-binding protein	-0.0377886	1.2e8	1.1e8	2694	26	142	26	66	439	47.961	9.55
Q6Y682	38 kDa ribosome-associated protein	-0.0591215	1.1e8	9.6e7	2625	24	117	24	57.8554	401	44.711	9.42
A8J0E4	Oxygen-evolving enhancer protein 1 of photosystem II	0.140179	2.1e8	2.9e8	2563	20	122	20	69	291	30.561	8.16
A8J7F6	Dihydrolipoamide acetyltransferase component of pyruvate dehydrogenase complex	0.0621479	1.3e8	1.5e8	2526	13	108	13	36.1446	415	43.088	8.54
P37255	Photosystem II CP47 reaction center protein	0.404374	6.7e7	1.7e8	2510	19	105	19	31	508	56.07	6.64
A8HYV3	Heat shock protein 70B	-0.158923	6.2e7	4.3e7	2506	33	141	31	58	679	71.91	5.44
A8IYH9	Oxygen-evolving enhancer protein 2 of photosystem II	0.21388	1.1e8	1.8e8	2332	13	74	13	46	282	29.914	9.32
Q93WL4	Chlorophyll a-b binding protein, chloroplastic	0.243038	1.2e8	2.1e8	2318	10	77	5	65	257	27.363	5.96
P50362	Glyceraldehyde-3-phosphate dehydrogenase A, chloroplastic	0.0373243	7.8e7	8.5e7	2231.12	19	84	19	62	374	40.279	9.09
Q9ZSJ4	Chlorophyll a-b binding protein, chloroplastic	0.579784	1.0e8	3.8e8	2172	11	82	7	65	268	28.669	8.07
Q39588	Carbonic anhydrase, alpha type	0.228479	1.3e8	2.2e8	2079	12	103	12	47.7419	310	33.438	8.82
A8JGP5	Ribulose bisphosphate carboxylase small chain	-0.356547	1.5e7	6.6e6	2061.25	14	145	3	97.8417	139	16.14	7.74
A8JBM7	Predicted protein	-0.0234811	1.9e7	1.8e7	2030	38	95	38	38	1455	151.807	4.68
A8J6Y8	Ferredoxin--NADP reductase	0.141329	1.3e8	1.8e8	2027	18	77	18	54	346	38.242	8.22
A8HX38	Eukaryotic translation elongation factor 1 alpha 1	0	3.4e7	3.4e7	1853.74	31	108	31	68.6825	463	50.792	8.54
P93106	Malate dehydrogenase	-0.131888	8.4e7	6.2e7	1852	18	81	18	79	355	36.578	8.28
P36495	Uncharacterized membrane protein ycf78	0	1.4e7	1.4e7	1826	46	144	46	30	1995	232.05	10.23
Q66YD0	Chloroplast vesicle-inducing protein in plastids 1	0.189056	3.3e7	5.1e7	1819	15	67	15	61	288	31.593	9.38
P10898	Photosystem II CP43 reaction center protein	0.30103	1.0e8	2.0e8	1811	12	89	12	30	461	50.606	6.34
Q93WD2	Chlorophyll a-b binding protein CP29	0.30103	1.9e8	3.8e8	1789	13	86	13	56	280	29.919	6.6
Q9FEK6	Chlorophyll a-b binding protein, chloroplastic	0.21388	1.1e8	1.8e8	1778	15	78	15	68	289	30.695	5.52
Q93WE0	Chlorophyll a-b binding protein, chloroplastic	0.643453	7.5e7	3.3e8	1733	9	70	5	61	249	26.634	5.62
B7U1J0	ATP synthase subunit alpha, chloroplastic	-0.154902	1.0e8	7.0e7	1643	21	80	20	46	508	54.718	5.52
A8HWA8	Pyridine nucleotide binding protein	0.221849	2.1e7	3.5e7	1549	25	75	24	53	749	75.328	8.72
A8HPL8	Dihydrolipoamide dehydrogenase	-0.124939	1.2e8	9.0e7	1520	15	86	15	37	574	59.582	8.47
A8J290	Predicted protein (Fragment)	0	3.2e8	3.2e8	1514.82	6	36	6	68	87	8.962	9.25
A8JC04	Phosphoglycerate kinase	-0.16481	3.8e7	2.6e7	1499.87	20	74	20	57	462	49.001	8.85
A8J264	Chlorophyll a-b binding protein, chloroplastic	0.30103	1.5e8	3.0e8	1486	11	57	6	64	254	27.088	6.35
A8IHX1	Starch branching enzyme	0.0389181	3.2e7	3.5e7	1463	24	86	20	41	747	85.718	6.23
P12356	Photosystem I reaction center subunit III, chloroplastic	0.3928	1.7e8	4.2e8	1458	9	60	9	42	227	24.042	9.48
P06007	Photosystem II D2 protein	0.352183	2.4e8	5.4e8	1457	9	67	9	27	352	39.422	5.73
A8IYM0	Phosphofructokinase family protein	-0.11304	4.8e7	3.7e7	1436	15	80	13	46.2891	512	54.738	8.75
Q42690	Fructose-bisphosphate aldolase 1, chloroplastic	0.0835461	9.9e7	1.2e8	1414	18	85	18	59	377	40.959	8.75
Q2VA40	Alpha-1,4 glucan phosphorylase	0.0202034	2.1e7	2.2e7	1402	19	78	18	29	872	98.234	7.06
P12154	Photosystem I P700 chlorophyll a apoprotein A1	0.283997	1.3e8	2.5e8	1383	15	66	15	19	751	83.1	7.52
A8HQW1	6-phosphogluconolactonase-like protein (Fragment)	-0.127787	5.1e8	3.8e8	1374	11	60	11	75.969	258	27.073	8.29
A8IH77	Subunit H of photosystem I	0	1.3e8	1.3e8	1352	8	54	8	60	130	14.142	10.11
A8J6C7	Membrane AAA-metalloprotease	0.0843209	1.4e7	1.7e7	1273	18	58	17	36	689	74.338	6.62
Q75VY7	Chlorophyll a-b binding protein, chloroplastic	0.280827	1.1e8	2.1e8	1243	9	53	9	68	243	25.904	9
A8JH65	5,10-methylenetetrahydrofolate dehydrogenase	-0.08167	3.5e7	2.9e7	1206	15	52	15	48	340	35.839	8.81
A8J6C3	Phosphoglucan water dikinase	0.0362122	9.2e6	1.0e7	1205	23	72	23	35	978	104.229	6.57
A8ITK6	Predicted protein	0.160851	2.9e7	4.2e7	1190	13	48	13	39	333	36.049	7.85
A8IUU3	Transaldolase	-0.124939	3.2e7	2.4e7	1181	15	48	15	65	399	41.795	8.87
P07753	Photosystem II protein D1	0.460386	9.7e7	2.8e8	1176	9	57	9	26	352	39.016	5.5
Q75NZ1	Low-CO2 inducible protein	0.109144	1.4e7	1.8e7	1163	18	65	18	54.6275	443	47.622	7.03
Q6X898	Malate synthase	0.0579919	4.2e7	4.8e7	1161	21	65	21	49	546	60.669	7.87
A8HSU1	Predicted protein	-0.196295	3.3e7	2.1e7	1129	16	60	16	59	231	26.156	8.1
A8HTY0	Plastid ribosomal protein L7/L12	0.0457575	1.8e8	2.0e8	1113	7	43	7	62	134	13.833	5.14
A8IL08	Membrane AAA-metalloprotease	0.0248236	1.7e7	1.8e7	1106	16	45	15	34	727	77.499	5.9
A8JGW2	Cytochrome b6f complex subunit V	0.247784	2.6e7	4.6e7	1098	10	47	10	54.0404	198	20.235	9.92
A8IE32	75 kDa chloroplast membrane translocon	-0.0669468	1.4e7	1.2e7	1083	23	73	23	38	798	87.18	5.77
Q84Y02	Chlorophyll a-b binding protein, chloroplastic	0.0621479	1.3e8	1.5e8	1081	10	41	10	53	241	26.205	8.1
A8ITV3	Chlorophyll a-b binding protein, chloroplastic	0.349335	8.5e7	1.9e8	1080	6	43	6	51	213	22.83	9
Q93VE0	Chlorophyll a-b binding protein, chloroplastic	0.10721	2.5e8	3.2e8	1076	9	58	6	62.1094	256	27.548	6.35
Q39615	Photosystem I reaction center subunit II, chloroplastic	0.291982	9.7e7	1.9e8	1046	8	43	8	31	196	21.328	10.3
A8J0B3	Predicted protein	-0.0579919	1.6e7	1.4e7	1017	19	78	19	56	498	53.839	6.18
C5HJ53	Cytochrome f	-0.00877392	5.0e7	4.9e7	1017	16	76	16	60	317	34.27	8.53
A8HX70	Phosphofructokinase family protein	0.15261	3.8e7	5.4e7	1009	10	47	8	26	529	56.526	7.34
A8J0B5	Predicted protein (Fragment)	0.0170333	5.0e7	5.2e7	971	14	55	14	38.7584	596	62.133	5.58
Q39617	Protochlorophyllide reductase, chloroplastic	-0.0118992	3.7e7	3.6e7	968	14	50	14	50	397	41.845	9.42
P09144	Photosystem I P700 chlorophyll a apoprotein A2	0.323306	5.7e7	1.2e8	968	12	53	12	19	735	82.056	7.03
A8J8V6	Predicted protein	0.245079	9.1e6	1.6e7	956	18	44	18	37.037	621	65.015	5.71
Q00914	Photosystem I iron-sulfur center	0.490694	2.1e8	6.5e8	935	6	39	6	75	81	8.854	5.95
A8J6H7	Predicted protein	0.0901766	1.3e7	1.6e7	924	16	48	16	52	363	38.953	7.24
A8ICV4	Photosystem I 8.1 kDa reaction center subunit IV	-0.134699	1.5e8	1.1e8	919	3	56	3	48	97	10.764	10.13
A8I8A3	Plastid-specific ribosomal protein 3	-0.0821868	2.9e7	2.4e7	917	15	41	15	50	298	33.346	4.42
A8JB47	Cystathionine beta-lyase	-0.196295	2.2e7	1.4e7	913	16	104	16	60	517	54.32	7.77
Q75VY8	Chlorophyll a-b binding protein, chloroplastic	0.132626	1.4e8	1.9e8	907	9	40	9	49	257	28.21	8.76
A8HNE8	Geranylgeranyl reductase	0.0927541	2.1e7	2.6e7	884	14	47	14	37	504	55.573	8.94
Q4U1D9	Soluble starch synthase III OS=Chlamydomonas reinhardtii PE=2 SV=1	-0.0457575	8.0e6	7.2e6	876.746	27	58	27	30	1242	136.327	6.05
Q0ZAI6	LciB	-0.190332	3.1e7	2.0e7	855	15	54	15	47	448	47.975	7.61
Q8HTL2	50S ribosomal protein L2, chloroplastic	-0.0716932	4.6e7	3.9e7	825	11	49	11	48	278	30.879	11.05
D5LAZ4	TOC34m	0.0901766	1.3e7	1.6e7	821	8	30	8	32	397	44.486	4.84
Q08365	30S ribosomal protein S3, chloroplastic	-0.146128	1.4e7	1.0e7	818	21	64	21	30	712	81.804	10.68
A8JBI5	Ferredoxin-sulfite reductase	0.179445	4.3e7	6.5e7	801	17	61	17	36	612	67.583	8.85
Q75VY9	Chlorophyll a-b binding protein, chloroplastic	0.0263289	6.4e7	6.8e7	794	6	35	6	44	267	28.868	8.32
P17746	Elongation factor Tu, chloroplastic	0	1.8e7	1.8e7	792	10	35	10	27.512	418	45.715	6.3
Q75VY6	Chlorophyll a-b binding protein, chloroplastic	0.363178	1.3e8	3.0e8	786	8	50	8	45	257	27.764	8.97
A8JE35	Plastid ribosomal protein L3	-0.107634	4.1e7	3.2e7	785	8	27	8	47	259	27.814	10.26
A8IYP4	Phosphoribulokinase	0.0821868	2.4e7	2.9e7	775	13	36	13	45.6	375	41.865	8.02
A8HS95	Predicted protein	-0.0746336	1.9e7	1.6e7	762	11	32	11	15	776	82.586	7.72
A8J4Z5	Predicted protein	0.0652667	3.7e7	4.3e7	751	10	30	10	40	323	34.907	5
A8J646	Acetyl-CoA carboxylase	-0.246672	1.5e7	8.5e6	740	9	24	9	26	498	54.066	9.04
Q9FEH5	Chlamyopsin 2	0.0621479	3.9e7	4.5e7	725	11	41	11	44	243	26.609	9.82
A8J0S5	Early light-inducible protein	0	8.8e7	8.8e7	709	7	25	7	40	280	29.79	6.2
Q75VZ0	Chlorophyll a-b binding protein, chloroplastic	0.248178	9.6e7	1.7e8	699	7	31	7	53	264	28.684	9.13
A8JJ91	Carbonic anhydrase	0.238474	4.1e7	7.1e7	695	7	26	7	35	267	27.737	8.76
Q84X75	CR051 protein	0.0241337	3.5e7	3.7e7	686	9	36	9	48	322	33.101	9.69
A8JIB7	Chaperonin 60A	0.0219018	5.8e6	6.1e6	685	13	29	13	30	580	61.74	5.62
A8I8Z4	Ribosomal protein	0.0104654	4.1e7	4.2e7	684	13	45	13	54	297	32.419	9.72
A8J8B2	Plastid-specific ribosomal protein 1	-0.18799	3.7e7	2.4e7	682	11	38	11	41	286	31.76	9.13
Q5S7Y5	Chloroplast triosephosphate isomerase	-0.138303	2.2e7	1.6e7	681	6	21	6	24.4681	282	30.033	7.65
A8JAL6	Plastid ribosomal protein L15	-0.00877392	5.0e7	4.9e7	680	6	32	6	33	241	25.505	10.36
A8J8H5	Predicted protein	0.0725507	1.1e6	1.3e6	655	22	38	15	9	3447	357.933	4.98
A8J249	Chlorophyll a-b binding protein, chloroplastic	0.263241	1.2e8	2.2e8	654	8	28	8	48	239	24.898	7.97
A8IWK9	Pyruvate dehydrogenase E1 beta subunit	0.254287	4.9e7	8.8e7	646	9	43	9	45	336	36.289	7.71
Q6EMK7	38 kDa RNA-binding protein	0.141329	2.6e7	3.6e7	640	12	35	12	40	382	44.009	8.09
A8IH03	Phosphoserine aminotransferase	0.224783	5.9e6	9.9e6	623	13	37	13	43	405	44.102	8.72
P12113	ATP synthase gamma chain, chloroplastic	-0.49035	3.0e7	9.7e6	611	13	34	13	43.8547	358	38.736	8.94
Q945T2	GrpE protein homolog	-0.042752	3.2e7	2.9e7	610	11	34	11	47	258	28.011	5.34
Q540H1	Tubulin alpha chain	0.343582	6.8e6	1.5e7	605	8	22	8	28	451	49.555	5.14
P12852	Oxygen-evolving enhancer protein 3, chloroplastic	0.266268	1.3e8	2.4e8	601	9	30	9	35	199	21.811	9.58
Q9FE86	2-cys peroxiredoxin, chloroplastic	-0.162727	4.8e7	3.3e7	597	9	39	9	50	235	25.945	8.34
Q9FNS5	NADP-Malate dehydrogenase	-0.0901766	1.6e7	1.3e7	587.516	6	23	6	26	415	44.824	7.87
A8I528	Voltage-dependent anion-selective channel protein	0.159701	9.0e6	1.3e7	586	8	22	8	42	276	28.532	9.1
A8J3Z3	50S ribosomal protein L31	0.235528	2.5e7	4.3e7	584.59	5	21	5	55	136	14.745	9.85
A8JH68	Plastocyanin	0.196295	2.1e8	3.3e8	579	4	35	4	57	145	14.866	6.79
A8JH60	Predicted protein	0.170262	2.5e7	3.7e7	575	9	30	9	31	263	28.296	7.88
A8IFJ3	Predicted protein	0.109144	1.4e7	1.8e7	574	5	22	5	15	383	42.632	8.31
A8JBY7	Predicted protein	-0.0413927	4.4e7	4.0e7	568	11	32	11	12	1028	109.643	9.29
A8IKQ0	Fructose-1,6-bisphosphatase	-0.0413927	1.1e7	1.0e7	562	11	34	11	30	415	44.416	5.81
A8IRK4	Sedoheptulose-1,7-bisphosphatase	0.154902	1.4e7	2.0e7	556	13	29	13	35	389	41.823	8.29
A8JC54	Predicted protein (Fragment)	-0.0901766	1.6e7	1.3e7	547	10	31	10	58.4775	289	29.853	5.34
A8IKC8	Chlorophyll a-b binding protein, chloroplastic	0.360798	6.1e7	1.4e8	532	6	29	6	28	246	26.905	8.65
A6Q0K5	Calvin cycle protein CP12, chloroplastic	-0.226396	3.2e7	1.9e7	515	6	13	6	60	107	11.426	5.12
A8IYK1	Alpha-1,4 glucan phosphorylase	-0.059314	9.4e6	8.2e6	514	20	51	19	25.0495	1010	114.016	7.3
A8HNJ8	Plastid ribosomal protein L18	-0.238882	2.6e7	1.5e7	513	6	25	6	38	145	15.779	9.95
Q00471	Cytochrome b6	-0.461609	5.5e7	1.9e7	508.55	4	17	4	25	215	24.148	8.6
Q6UKY5	Acyl carrier protein	-0.110896	7.1e7	5.5e7	500	3	13	3	36	117	12.417	4.98
A8J0B2	Predicted protein (Fragment)	0.486076	3.2e7	9.8e7	498	4	20	4	53.4483	174	17.909	7.06
A8IVV4	Predicted protein	-0.141329	1.8e7	1.3e7	494.633	11	23	11	35	462	50.534	4.89
A8IAN1	Transketolase	-0.146128	2.1e7	1.5e7	485	16	39	16	33.0084	718	77.611	7.33
A8HW52	Starch branching enzyme	0.369911	3.2e7	7.5e7	473	7	18	3	9	788	90.263	6.38
Q96550	ATP synthase subunit alpha	-0.154902	3.0e7	2.1e7	472	10	27	9	18.8049	569	61.476	9.51
Q9LLL6	Glucose-1-phosphate adenylyltransferase	-0.0362122	1.0e7	9.2e6	466	12	31	12	34	514	55.309	8.12
A8IYS1	Plastid ribosomal protein L9	0.0439055	4.7e7	5.2e7	450	7	16	7	49	204	22.454	9.8
A8HNG8	Uncharacterized lumenal polypeptide	0.619789	3.6e7	1.5e8	449	3	21	3	24	117	11.974	10.84
A8J785	ATP synthase subunit b', chloroplastic	-0.0280287	1.6e7	1.5e7	441	6	20	6	33	209	22.465	9.39
Q42687	ATP synthase delta chain, chloroplastic	-0.109144	1.8e7	1.4e7	440	8	20	8	31	219	23.98	8.72
A8IQU3	ATP synthase subunit beta	0.205546	3.8e6	6.1e6	435	11	25	10	36	574	61.783	5.11
A8JI10	Peptidyl-trna hydrolase (Fragment)	0.265866	4.5e6	8.3e6	432.14	3	11	3	36	116	12.215	8.48
A8I9A1	Transcription factor	0.0606978	2.0e7	2.3e7	430	5	19	5	41	238	24.858	9.6
Q8LKI3	Inner membrane ALBINO3-like protein 2, chloroplastic	0.408935	7.8e6	2.0e7	430	4	17	4	14	422	44.717	8.87
A8IRU6	Peptidyl-prolyl cis-trans isomerase, cyclophilin-type	-0.00895484	9.8e6	9.6e6	420.27	14	33	14	54	413	44.667	5.49
A8JID6	ADP,ATP carrier protein	0.0271522	3.1e7	3.3e7	417	9	24	9	19	577	62.269	9.35
A8J4D3	Alpha-amylase	-0.0431569	7.4e6	6.7e6	417	8	20	8	33	413	46.193	7.77
P05726	50S ribosomal protein L16, chloroplastic	-0.0555173	2.5e7	2.2e7	415.96	3	13	3	34	136	15.458	11.46
A8HWZ6	Plastid ribosomal protein L13	0.0746336	1.6e7	1.9e7	392	8	26	8	35	225	24.533	10.2
A8HTQ6	Soluble starch synthase, starch synthase III (Fragment)	0	1.6e7	1.6e7	381	13	34	13	32	630	69.195	7.71
A8ITH8	Chaperonin 60B2	-0.0445821	4.1e6	3.7e6	381	15	27	13	38	577	61.699	5.55
A8HS14	Glucose-1-phosphate adenylyltransferase	0.0139358	9.2e6	9.5e6	373.167	14	31	14	37	504	54.82	7.44
A8I531	Mg-protoporphyrin IX chelatase	0.0195956	6.5e6	6.8e6	372	13	23	13	26	767	82.63	5.8
A8JGF4	Biotin carboxylase, acetyl-CoA carboxylase component	0.09691	1.2e7	1.5e7	368	13	27	13	35	483	51.909	8.75
A8I835	Photosystem I reaction center subunit N	0.350016	6.7e7	1.5e8	366	5	17	5	33	139	14.753	9.69
A8JD18	Predicted protein	-0.463757	3.2e7	1.1e7	365	7	15	7	30	267	30.447	9.19
A8ITU2	Predicted protein	-0.0912329	9.5e6	7.7e6	365	12	25	8	41	391	42.291	6.73
Q70DX8	Plastid ribosomal protein S1	-0.109144	1.8e7	1.4e7	361.43	12	23	12	32	436	48.269	4.49
A8HXC5	Prephenate dehydratase	0.920819	1.2e7	1.0e8	359	6	13	6	16	413	44.362	7.42
A8IZ93	Ribose-phosphate pyrophosphokinase	0.0050208	8.6e6	8.7e6	358	7	16	7	21	424	45.213	8.63
A8HVJ9	Photosystem II stability/assembly factor HCF136 (Fragment)	0.176091	4.6e6	6.9e6	355	7	17	7	31	302	32.612	7.33
A8J525	Predicted protein	0.208276	1.3e7	2.1e7	349	8	22	8	54	213	22.765	10.45
Q8HTL5	ATP synthase subunit b, chloroplastic	-0.245079	1.6e7	9.1e6	348.688	7	18	7	46	175	20.052	9.48
A8J8M5	Plastid ribosomal protein S5	-0.173	7.0e6	4.7e6	346	7	17	7	14	673	71.986	4.26
A8J0W9	Malate dehydrogenase	0.054621	9.7e6	1.1e7	344	9	25	9	47	302	32.266	6.79
Q3HTK4	Cell wall protein pherophorin-C3	0.69897	3.6e6	1.8e7	342	7	16	7	22	443	47.087	8.63
Q84X70	CR084 protein	0.0498464	7.4e6	8.3e6	339.595	3	12	3	30	157	16.936	9.13
A8JG70	Predicted protein (Fragment)	0.0945561	7.4e6	9.2e6	338	4	11	4	18	312	32.538	8.65
A8J503	Plastid ribosomal protein L6	0.0511525	2.4e7	2.7e7	336	8	19	8	44	207	22.221	10.35
A8IRP3	Predicted protein (Fragment)	-0.322219	2.1e7	1.0e7	335.517	4	17	4	16	346	38.079	5.14
A8J431	Chlorophyll a-b binding protein, chloroplastic	-0.575408	7.9e7	2.1e7	335	8	20	6	44.0154	259	28.207	4.98
A8J9H7	Mastigoneme-like flagellar protein	0.425969	1.5e6	4.0e6	328.983	14	22	14	11	1987	205.159	5.68
A8J6D6	Predicted protein (Fragment)	0.130078	6.3e6	8.5e6	323.925	7	17	7	54	172	18.636	5.72
A8J173	Aspartate semialdehyde dehydrogenase	0.351197	4.9e6	1.1e7	322	8	17	8	23	370	39.91	9.1
A8IA39	Elongation factor G, chloroplastic	-0.180208	5.3e6	3.5e6	319	13	25	13	25	714	79.193	5.35
A8JF47	Mitochondrial carrier protein	0.176091	1.0e7	1.5e7	315	8	21	8	21	416	43.948	9.91
A8J9D9	Plastid ribosomal protein L24	-0.268845	2.6e7	1.4e7	314	5	14	5	33	170	18.259	10.24
A8IQB8	Plastid acyl-ACP desaturase	0.0536849	3.8e6	4.3e6	313	6	18	6	19	401	44.681	7.14
A8HWZ8	30S ribosomal protein S15	-0.176091	1.8e7	1.2e7	312	6	17	6	41	141	15.778	10.2
A8J7H3	Glutamate-1-semialdehyde aminotransferase	0.0741017	4.3e6	5.1e6	310	7	17	7	26	463	49.196	8.15
A8J7J5	Predicted protein (Fragment)	-0.122717	1.3e7	9.8e6	308	6	16	6	44	175	19.125	6.07
Q8HTL1	50S ribosomal protein L5, chloroplastic	0.140179	2.1e7	2.9e7	306	7	20	7	38	179	20.225	9.73
P14224	Photosystem I reaction center subunit V, chloroplastic	0.666177	1.1e8	5.1e8	305	5	17	5	42	126	13.215	10.48
A8J0B0	Inorganic pyrophosphatase	0.430125	5.2e6	1.4e7	305.93	6	18	6	8	763	79.6	5.19
A8HX54	Predicted protein	0.477121	5.0e6	1.5e7	304	2	11	2	8	720	65.359	7.11
A8JGM0	Predicted protein (Fragment)	0.0737862	2.7e6	3.2e6	304.52	6	13	6	7	1018	105.739	4.08
A8JEF7	3-ketoacyl-CoA-synthase	0.0222764	1.9e7	2.0e7	302	6	16	6	18	553	59.171	9.32
A8J637	Elongation factor Ts, mitochondrial	0.0923143	3.8e6	4.7e6	300	9	15	9	12	1013	108.703	4.6
A1KR25	Cell wall glycoprotein GP2 (Fragment)	0.513333	2.3e6	7.5e6	296.71	10	22	10	13	1226	128.776	7.87
P48270	30S ribosomal protein S4, chloroplastic	0.0725507	1.1e7	1.3e7	295	7	18	7	24	257	29.999	11.25
A8JG56	L-ascorbate peroxidase	-0.0439055	5.2e6	4.7e6	295	6	16	6	25	347	36.469	9.2
A8IW44	Plastid ribosomal protein L19	-0.180208	5.3e7	3.5e7	294.475	3	10	3	36	153	16.586	11.68
A8HVP7	Plastid ribosomal protein L10	-0.2156	2.3e7	1.4e7	291	7	22	7	37	235	25.885	9.74
A8I2V3	2-cys peroxiredoxin	0.447158	5.0e6	1.4e7	290	7	17	7	43	198	21.628	5.66
A8IZS5	Glycine-rich RNA-binding protein	-0.443697	1.0e7	3.6e6	288	4	9	4	30	165	15.774	8.41
A8JK68	Predicted protein (Fragment)	-0.352183	2.7e6	1.2e6	284	10	18	3	16	774	80.123	4.65
A8HSB0	Histone H4	0.232314	8.2e6	1.4e7	279	4	11	4	38	103	11.478	11.47
A8IYS5	Septin-like protein	0.0347621	1.2e7	1.3e7	279	16	40	16	39	481	54.204	9.38
A8IFN3	Predicted protein	-0.0725507	1.3e7	1.1e7	278	7	18	7	27	233	24.214	9.89
A8JHB7	Predicted protein	0.0137883	3.1e6	3.2e6	277	15	37	15	39.6072	611	64.419	9.07
Q66YD3	Chloroplast DnaJ-like protein	-0.19382	5.0e6	3.2e6	276.455	7	22	7	19	418	44.963	9.11
A8IZ94	Predicted protein (Fragment)	0.132626	4.2e6	5.7e6	274	4	12	4	12	556	58.442	8.47
A8IAT4	Acetohydroxy acid isomeroreductase	-0.340283	8.1e6	3.7e6	273	8	16	8	18	555	60.175	8.1
A8IRP2	Predicted protein	-0.450328	1.1e7	3.9e6	271	4	11	4	31	185	20.852	7.03
A8JDN8	Plastid ribosomal protein S16	0	3.0e7	3.0e7	270	4	10	4	28.125	128	14.439	10.39
A8J3F0	High mobility group protein	-0.103541	3.3e7	2.6e7	269	7	16	7	37.3786	206	22.649	10.24
Q84U22	Plastid ribosomal protein L4	0.238882	1.5e7	2.6e7	268	8	16	8	40	243	25.608	10.14
A8JDE6	Chloroplast oxoglutarate-malate translocator	-0.154902	1.1e7	7.7e6	264	4	13	4	8	587	60.698	8.94
P04690	Tubulin beta-1/beta-2 chain	0.509914	6.8e6	2.2e7	263	5	11	5	14	443	49.587	4.92
A8HWS8	Plastid ribosomal protein L28	-0.255273	1.8e7	1.0e7	261	10	26	10	42	195	21.894	9.91
A8HXM1	Mitochondrial ribosomal protein L29	-0.0109954	4.0e7	3.9e7	253.69	4	14	4	34	134	14.928	11.12
A8JDP6	Plastid ribosomal protein S13	-0.539269	1.8e7	5.2e6	253	4	13	4	18	164	18.513	10.73
A8IXN2	FtsH-like AAA+ protein	-0.132626	3.8e6	2.8e6	248	7	11	7	7	1114	122.062	6.92
A8J1S7	Bifunctional aspartate kinase/homoserine dehydrogenase	0.273001	1.6e6	3.0e6	246.89	5	10	5	6	917	98.132	8.29
P11094	50S ribosomal protein L14, chloroplastic	-0.0299632	3.0e7	2.8e7	246	4	12	4	41	122	13.437	10.26
A0A0M5MUP5	Uncharacterized protein OS=Chlamydomonas reinhardtii PE=4 SV=1	-0.0217192	4.1e6	3.9e6	245	11	16	11	7	2794	280.861	4.51
A8J8Z1	Phosphoglucomutase	0.0854302	2.3e6	2.8e6	244.102	6	13	6	11	600	64.52	7.5
Q84U21	50S ribosomal protein L22, chloroplastic	0.0532455	2.3e7	2.6e7	240	3	9	3	25	175	18.913	10.27
A8J9W7	Predicted protein	-0.0684574	4.8e6	4.1e6	235	8	15	8	21	577	62.49	4.7
A8J2H1	Starch branching enzyme (Fragment)	0.632023	2.1e6	9.0e6	233	8	12	8	16	690	78.139	6.23
A8IKK7	Copper target 1 protein	-0.124939	9.6e6	7.2e6	233.045	5	11	5	10	407	47.451	8.59
A8ICC8	Inorganic pyrophosphatase	-0.522879	1.1e7	3.3e6	231.49	5	14	5	19	280	31.114	6.8
A8JFI7	Predicted protein (Fragment)	-0.104735	1.4e7	1.1e7	230	5	17	5	18	293	30.921	8.48
A8IRJ0	Starch synthase, chloroplastic/amyloplastic	0.0539818	6.8e6	7.7e6	228	8	21	8	11	707	77.898	6.46
A8J3F7	Mitochondrial substrate carrier protein	0.254033	3.9e6	7.0e6	226	4	11	4	18	299	31.613	9.76
A8IVZ9	Glutamine synthetase	0.0377886	1.1e7	1.2e7	225	7	23	7	24	380	41.316	7.49
A8JDN4	Plastid ribosomal protein S20	-0.330993	3.0e7	1.4e7	225	7	13	7	43	166	18.237	10.15
A8HMQ1	Aconitate hydratase, mitochondrial	0.294399	3.3e6	6.5e6	219	5	10	5	7	802	86.184	7.99
A8IWQ1	Plastid ribosomal protein S10	0.0669468	1.2e7	1.4e7	219.16	4	9	4	40	169	18.698	9.09
A8HYP8	Low CO2 and stress-induced one-helix protein	0.128484	6.1e6	8.2e6	219	2	7	2	21	144	16.103	9.64
A8HN65	High light-induced nuclease	0.0993846	3.5e6	4.4e6	218	4	14	4	18	275	29.025	8.78
P48268	Cytochrome b559 subunit alpha	0.283997	1.3e8	2.5e8	212.6	5	19	5	42	82	9.298	5.97
A8JHB4	Ferredoxin-dependent glutamate synthase	0.117386	2.9e6	3.8e6	211.72	7	15	7	5	1552	166.946	6.57
O20029	30S ribosomal protein S9, chloroplastic	-0.131279	2.3e7	1.7e7	210	7	27	7	58	191	21.018	9.74
A1YSB4	Photosystem-II repair protein	0.231949	1.7e6	2.9e6	208	7	14	7	18	449	49.525	9.35
A8HY43	Thylakoid lumenal protein	-0.226701	1.5e7	8.9e6	207	3	9	3	26	196	20.563	9.61
A8IZI1	Predicted protein	0.124939	4.8e6	6.4e6	205	6	12	6	23	298	32.299	9.01
A8J1M9	Thylakoid lumenal 17.4 kDa protein	-0.144956	7.4e6	5.3e6	204	2	7	2	15	185	19.393	5.64
A8JC21	Uroporphyrinogen decarboxylase	-0.237361	1.9e7	1.1e7	203	5	11	5	23	390	42.743	8.15
A8JAM2	Predicted protein	0.257873	3.7e6	6.7e6	201	3	7	3	33	181	19.828	5.72
A8HQJ5	Predicted protein	-0.0511525	1.8e7	1.6e7	200.92	2	5	2	6	360	39.905	9.26
A8J9C6	Predicted protein	-0.254174	7.9e6	4.4e6	200.38	7	15	7	14	960	103.84	5.39
A8J5D4	Predicted protein	0.0725507	1.1e7	1.3e7	199	4	11	4	41	124	13.4	9.14
A8J9Y1	Cytochrome b6-f complex iron-sulfur subunit	-0.411442	4.9e7	1.9e7	197.88	4	12	4	37.3786	206	21.512	8.57
A8JCP9	Predicted protein	-0.565431	2.5e7	6.8e6	195	4	10	4	17	291	31.374	8.97
A8J2S0	Citrate synthase	0.162727	2.2e6	3.2e6	193	3	9	3	9	496	54.628	8.65
A8IKW6	Ribulose-phosphate 3-epimerase	-0.374137	7.1e6	3.0e6	190.41	2	7	2	13	265	28.383	8.43
A8J2X8	Predicted protein	0.243038	8.0e6	1.4e7	188	5	9	5	37	223	24.836	9.99
A8HR79	Inositol phosphatase-like protein	0.135663	3.0e6	4.1e6	187.31	6	10	6	32	266	28.577	9.48
A8IT08	Low-CO2-inducible chloroplast envelope protein	0.285518	5.7e6	1.1e7	186.469	4	13	4	13	358	38.307	8.85
A8J506	Argininosuccinate synthase	0.0766341	5.7e6	6.8e6	186.048	7	19	7	23	441	48.99	8.28
A8ILN4	1-hydroxy-2-methyl-2-(E)-butenyl 4-diphosphate synthase	0.0413927	2.0e6	2.2e6	186	6	10	6	12	681	74.47	6.2
A8I382	Rhodanese-like protein	-0.0923143	4.7e6	3.8e6	185	6	16	6	26	244	26.604	9.48
A8HNB4	Predicted protein	-0.0829742	4.6e6	3.8e6	185.04	6	9	6	19	580	62.199	8.72
A8J1C4	Predicted protein (Fragment)	-0.153228	3.7e6	2.6e6	184	3	9	3	13.6	250	25.65	4.65
P23230	Cytochrome b6-f complex subunit 4	0.51098	3.7e6	1.2e7	183.305	2	11	2	8.75	160	17.43	7.17
A8IMZ5	Mg-protoporphyrin IX chelatase	0.0850108	3.7e6	4.5e6	183	7	16	7	19	417	45.437	6.33
P59776	30S ribosomal protein S19, chloroplastic	0.238882	1.5e7	2.6e7	178	3	10	3	36	92	10.431	10.76
A8IYI3	Predicted protein	0.241262	3.5e6	6.1e6	177.83	2	6	2	4	545	54.997	5.6
A8J094	Chitinase-related protein	0.20412	7.5e6	1.2e7	177.48	4	10	4	26	202	22.353	9.67
A8IRT4	Plastid lipid associated protein	0.154902	4.2e6	6.0e6	177.195	4	10	4	25.7962	314	32.973	5.67
A8ICE4	Plastid ribosomal protein L11	0	1.4e7	1.4e7	176	5	14	5	31.25	176	18.523	10.2
A8IGN6	Predicted protein	0.228479	2.6e6	4.4e6	176	6	8	6	36.7347	196	21.596	6.61
A8J6S5	Predicted protein (Fragment)	-0.0843209	5.1e6	4.2e6	175	6	14	6	23.4375	384	41.476	8.41
A8I751	Predicted protein (Fragment)	0.482874	2.5e6	7.6e6	174	6	14	6	24	459	49.476	4.96
A8JD33	Predicted protein	-0.477121	6.6e6	2.2e6	172	3	6	3	13	321	32.493	9.52
P07891	ATP synthase epsilon chain, chloroplastic	-0.39794	3.0e7	1.2e7	171	5	14	5	63	141	15.364	7.24
Q5W9T2	Lhc-like protein Lhl3	-0.0248236	1.8e7	1.7e7	171	3	7	3	16	249	27.475	6.15
A8JI07	Dual function alcohol dehydrogenase / acetaldehyde dehydrogenase	0.0997029	3.1e6	3.9e6	171.715	4	11	4	4	954	102.168	7.52
A8I3X1	Predicted protein	0.221849	7.2e7	1.2e8	171.45	2	8	2	9	162	17.579	10.64
O47027	30S ribosomal protein S2, chloroplastic	-0.0342141	6.6e6	6.1e6	170	7	19	7	16	570	63.12	10.95
A8J8T6	Predicted protein	0	2.4e6	2.4e6	170.22	4	7	4	21	305	32.494	9.41
A8IXU7	Phototropin	1.35218	1.2e6	2.7e7	169.815	6	11	6	9	750	81.415	8.47
A8I7N8	3-isopropylmalate dehydrogenase	0.0595857	3.4e6	3.9e6	169.595	5	9	5	18.5	400	42.784	7.97
A8JGD2	Mitochondrial NADH dehydrogenase	0.0854302	2.3e6	2.8e6	168.375	3	9	3	7	591	63.728	6.67
A8J618	Predicted protein	0	2.6e6	2.6e6	166	4	8	4	8.77193	513	55.038	4.73
A8JH81	Predicted protein	0.0850108	3.7e7	4.5e7	165.51	6	15	6	51	141	15.685	9.72
A8J3N6	Predicted protein (Fragment)	0.0791812	5.0e6	6.0e6	164	6	13	6	30	239	25.725	10.07
A8JDZ6	Predicted protein (Fragment)	0.0669468	1.2e6	1.4e6	161	3	6	3	10	497	53.913	4.58
O81648	Low CO2 inducible gene	0.31627	1.4e7	2.9e7	160.07	6	15	6	38	131	14.156	10.21
A8JEU4	Heat shock protein 70A	0.312929	1.8e6	3.7e6	159.48	4	11	4	10	651	71.17	5.38
A2BCY1	Chloroplast nucleosome assembly protein-like (Fragment)	-0.0211893	8.4e6	8.0e6	159	6	15	6	13	350	39.376	4.68
O64927	Starch synthase, chloroplastic/amyloplastic	0.0367228	3.4e6	3.7e6	158	5	24	5	10.7527	651	71.11	7.65
A8J2X6	N-acetyl-gamma-glutamyl-phosphate reductase	0.029455	5.7e6	6.1e6	158.72	6	12	6	17	383	41.058	8.47
A8J1B6	Adenine nucleotide translocator	0.395451	3.5e6	8.7e6	158.5	7	11	7	27	308	33.506	9.74
A8IXE0	Adenosylhomocysteinase	0.839421	1.1e6	7.6e6	154	5	10	5	9	483	52.684	5.63
A8IRA5	Predicted protein	0.185637	3.0e6	4.6e6	153.68	2	5	2	9	356	37.927	11.25
A8JCR6	Acetolactate synthase, small subunit (Fragment)	-0.0334238	2.7e6	2.5e6	151	9	16	9	24	489	52.424	8.69
A8ICN2	Glycerol-3-phosphate dehydrogenase [NAD(+)] (Fragment)	0.059314	4.1e6	4.7e6	150.46	5	8	5	16	348	38.311	7.24
A8JDV2	Predicted protein (Fragment)	0.13622	1.9e6	2.6e6	150.13	2	4	2	18.4524	168	18.074	4.6
A8J7H2	Predicted protein	0.0263289	3.2e6	3.4e6	149	13	19	13	18	1574	158.024	5.43
Q8LRU1	Ferritin	-0.224642	5.2e6	3.1e6	149	3	9	3	17	249	27.274	5.48
A8HPF4	Predicted protein	0.181844	2.5e6	3.8e6	146	4	10	4	24	280	28.136	9.25
Q6J213	Chloroplast phytoene desaturase	0.238882	3.0e6	5.2e6	144	6	11	6	11	564	62.797	7.88
O20032	30S ribosomal protein S18, chloroplastic	-0.452988	2.1e7	7.4e6	142.826	2	7	2	14	137	16.265	11.93
A8JIC4	Predicted protein (Fragment)	0.176091	1.0e7	1.5e7	141.98	4	10	4	35	134	14.39	10.05
A8I5A0	Predicted protein	0.165626	2.8e7	4.1e7	141	4	8	4	38	178	19.075	10.04
A8IKI9	Mitochondrial processing peptidase alpha subunit	0.477121	9.0e5	2.7e6	141	4	11	4	10	485	49.559	9.29
Q85KI7	ATP syntase-associated protein ASA1	0.0193052	2.2e6	2.3e6	140.98	4	8	4	6	576	62.995	6.24
A8IKE6	OEE2-like protein of thylakoid lumen	0.237643	8.1e6	1.4e7	140	5	10	5	22	218	23.558	9.41
A8HWE3	Histone H2B	-0.471726	1.6e7	5.4e6	138	4	9	4	31	153	16.607	9.88
A8HMQ3	3,8-divinyl protochlorophyllide a 8-vinyl reductase	-0.231394	4.6e6	2.7e6	138.725	7	9	7	20	415	44.593	8.91
A8JH10	Predicted protein	-0.196295	1.1e7	7.0e6	136	3	9	3	36	130	14.013	10.95
A8IR98	Putative uncharacterized protein	0.435729	8.8e5	2.4e6	135	4	7	4	17	355	37.007	8.46
Q7X8Q2	Isoamylase	-0.0705811	4.0e6	3.4e6	133.99	7	15	7	12	875	96.286	6.07
A8INR7	Plastid ribosomal protein L27	0	1.2e7	1.2e7	130	2	5	2	18	161	17.166	10.76
A8J5P7	Ubiquinol:cytochrome c oxidoreductase 50 kDa core 1 subunit	0.723104	7.0e5	3.7e6	130	3	6	3	9	495	55.02	6.32
Q84V18	Serine/threonine-protein kinase stt7, chloroplastic	-0.0347621	3.9e6	3.6e6	128.136	6	13	6	12	754	80.695	8.81
B2YFW5	Chloroplast RNase J variant 1	0.477121	1.2e6	3.6e6	128	5	10	5	10	920	98.24	8.12
A8I5Q6	Predicted protein	-0.129095	3.5e6	2.6e6	125.996	6	11	6	14	562	57.978	9.38
A8JG03	Isopropylmalate dehydratase, large subunit	0.243038	1.6e6	2.8e6	122.99	6	9	6	19	487	52.769	7.31
A8JFR9	Acetyl-coenzyme A synthetase	0.550031	3.1e6	1.1e7	122	6	14	5	12	667	73.177	7.36
A8JAH5	Predicted protein (Fragment)	-0.0211893	4.2e6	4.0e6	121.78	2	8	2	16	95	10.694	8.75
A8J1J3	Predicted protein	0.481486	3.3e6	1.0e7	121	3	7	3	28	127	14.635	8.48
A8IW34	Adenylosuccinate synthetase, chloroplastic	0.289448	3.8e6	7.4e6	120.34	7	9	7	17	463	50.02	7.91
A8J255	Predicted protein	-0.115795	4.7e6	3.6e6	119	2	6	2	6	446	49.219	5.63
A8IZZ9	Phosphate acetyltransferase	0.291887	2.4e6	4.7e6	119	6	11	6	9	792	84.564	7.91
A8HVK4	Ribosomal protein S27a	0.502675	1.1e6	3.5e6	119.4	2	6	2	19	182	19.497	9.89
A8JFJ7	Predicted protein	-0.0669468	1.4e6	1.2e6	118.98	3	6	3	6	623	64.595	9.04
A8J906	Predicted protein	-0.0413927	1.1e7	1.0e7	118.35	2	9	2	23	130	14.073	9.17
A8IR38	Predicted protein	0.116506	1.3e6	1.7e6	118	4	9	4	21	291	31.237	7.66
P23400	Thioredoxin M-type, chloroplastic	0.0280287	3.0e7	3.2e7	117	5	8	5	52	140	15.092	9.19
A8JDP4	Ribosomal protein L9	0.468521	3.4e6	1.0e7	116	4	6	4	20	191	21.505	9.89
A8J9K1	Predicted protein	0.0835461	3.3e6	4.0e6	116	4	8	4	16	347	37.165	4.41
A8I6P9	SEC61-beta subunit of ER-translocon (Fragment)	0.221849	4.2e6	7.0e6	116.11	2	5	2	30	89	9.183	11.72
A8JCJ9	Predicted protein	0.0198948	6.4e6	6.7e6	115.6	5	9	5	9	647	69.795	8.48
A8J6R5	Predicted protein	0.480475	4.3e6	1.3e7	115	3	9	3	15	244	27.986	9.7
A8HVF8	Predicted protein (Fragment)	-0.0413927	2.2e6	2.0e6	114.86	2	5	2	11	207	22.298	7.47
A8HUU9	Peptidyl-prolyl cis-trans isomerase	-0.0157943	5.6e6	5.4e6	114	5	7	5	27	280	29.109	9.79
A8HVN7	Transcriptional regulator-like protein	-0.386945	3.9e6	1.6e6	112	3	6	3	8	509	52.248	6.37
A8IUV7	60S ribosomal protein L13	0.380211	2.5e6	6.0e6	111.26	3	9	3	15	218	24.469	10.89
P14225	Photosystem I reaction center subunit psaK, chloroplastic	-0.174424	1.3e8	8.7e7	109.49	2	6	2	7.9646	113	11.194	11.41
A8J1E4	Ketoacid isomerase-like protein	-1.04922	2.8e7	2.5e6	108.01	3	6	3	24	204	21.209	9.11
A8J152	Predicted protein	-0.221849	1.1e7	6.6e6	106.19	4	8	4	20	242	26.778	5.14
A8I748	Flagellar associated protein	1.10474	1.1e6	1.4e7	106.03	4	7	4	21	370	37.685	8.44
A8HMX2	Pyruvate-formate lyase	0	2.6e6	2.6e6	105.33	10	17	10	14	831	91.089	6.96
Q8HTL6	DNA-directed RNA polymerase subunit beta N-terminal section	0.225309	2.5e6	4.2e6	103	4	8	4	4	822	93.126	9.74
A8HXA9	Aldose 1-epimerase	0.0651182	6.8e6	7.9e6	103	4	7	4	19	388	41.186	8.9
A8JGJ6	Mg protoporphyrin IX S-adenosyl methionine O-methyl transferase	-0.410174	3.6e6	1.4e6	102.93	2	5	2	6	326	34.971	8.37
A8JAH7	Putative uncharacterized protein	0.0917704	6.8e6	8.4e6	102	8	16	8	39	328	36.152	8.54
A8HW77	Predicted protein	0.0829742	7.6e6	9.2e6	102	3	7	3	15	331	34.268	5.54
A8J605	Predicted protein	0.0894004	7.0e6	8.6e6	101.69	3	9	3	15	370	40.225	9.2
P48267	30S ribosomal protein S7, chloroplastic	0.0401172	6.2e6	6.8e6	101	7	21	7	35	168	19.115	10.43
A8IWP2	Predicted protein	0.142313	4.9e7	6.8e7	101	2	7	2	18	87	9.287	11.58
A8JG55	Predicted protein (Fragment)	-0.522879	5.0e6	1.5e6	100	2	5	2	20	112	12.294	5.52
A8HMA8	Acetyl-coa biotin carboxyl carrier	-0.30103	5.8e6	2.9e6	100.51	2	5	2	25	232	24.44	6.92
Q8HUH2	DNA-directed RNA polymerase subunit alpha	-0.0321847	2.8e6	2.6e6	100	5	9	5	9	550	62.251	9.44
A8JGS2	Plastid ribosomal protein S17	0.975176	1.8e6	1.7e7	99	4	8	4	27	105	11.736	10.98
A8J1T4	Dihydrolipoyl dehydrogenase	-0.0754211	6.9e6	5.8e6	98	6	9	6	17	502	52.449	8.24
A8IKN8	Predicted protein	-0.280827	2.1e7	1.1e7	98	4	10	4	36	232	24.212	9.45
A8I9I9	Rieske ferredoxin	-0.259637	1.2e7	6.6e6	96.7	5	9	5	35	145	15	9.33
A8J6V5	Diaminohydroxyphosphoribosylaminopyrimidine deaminase	0.274701	3.4e6	6.4e6	96.06	2	6	2	5	684	72.649	10.51
P59775	30S ribosomal protein S8, chloroplastic	0.206054	5.6e6	9.0e6	95	3	10	3	41	141	15.881	9.99
A8I9G7	Predicted protein	0.0901766	2.6e6	3.2e6	95.55	4	7	4	13	371	40.046	9.99
A8IZH4	Predicted protein	0	1.1e7	1.1e7	94.15	4	9	4	11	626	68.192	6.7
A8HXE1	High mobility group protein	-0.221849	3.0e7	1.8e7	92	2	5	2	14	179	19.504	5.74
A8JES5	Predicted protein	-0.191886	1.4e6	9.0e5	92.65	3	7	3	13	247	25.32	9.69
A8HUP3	Phycocyanobilin ferredoxin oxidoreductase-like protein	-0.447158	1.4e6	5.0e5	92.3	3	5	3	7	556	61.298	4.92
A8JJD2	Predicted protein (Fragment)	0.593166	7.4e6	2.9e7	90.38	2	5	2	7	282	31.396	9.48
A8JDK2	Predicted protein	0.755875	1.0e6	5.7e6	90.3	4	7	4	10	372	40.838	8.48
A8I3M2	Predicted protein	-0.0829742	2.3e6	1.9e6	88	2	4	2	9	176	19.682	8.76
Q8HTL3	50S ribosomal protein L23, chloroplastic	-0.124939	3.2e7	2.4e7	86.96	3	8	3	27	95	11.179	9.99
A8HYG8	Isopropylmalate dehydratase, small subunit	-0.159701	5.2e6	3.6e6	84	3	6	3	27	214	23.373	6.55
A8IYC3	Predicted protein (Fragment)	-0.162727	1.6e6	1.1e6	83.68	2	5	2	2.87356	696	74.042	9.58
A8IZZ4	Bi-ubiquitin	1.05436	1.5e6	1.7e7	83.53	2	6	2	16	153	17.185	6.06
A8I023	110 kDa translocon of chloroplast envelope inner membrane (Fragment)	0.20412	1.0e6	1.6e6	83	3	6	3	5	703	78.939	6.93
A8J8Y1	Receptor of activated protein kinase C 1	-0.0170333	2.6e6	2.5e6	81.51	3	5	3	10.3774	318	35.123	7.66
A8I7P5	Magnesium chelatase subunit H	0.207608	9.3e5	1.5e6	81	7	14	7	6	1399	154.176	5.81
A8JD19	Predicted protein	0.500602	1.2e7	3.8e7	79.8	3	16	3	19	456	48.372	4.68
A8IXV0	Thylakoid lumen protein	0.08167	5.8e6	7.0e6	79	2	6	2	6	248	26.596	8.91
A8IRQ1	Ribose-5-phosphate isomerase	-0.0362122	2.5e6	2.3e6	73	3	5	3	17	269	28.801	7.77
A8JHR9	Glyceraldehyde-3-phosphate dehydrogenase	0.463757	3.3e6	9.6e6	72	6	12	6	23	371	39.735	8.95
A8I980	Delta-aminolevulinic acid dehydratase	-0.39794	8.0e6	3.2e6	72.04	6	10	6	24	390	43.007	7.96
A8JHU0	Malate dehydrogenase	0.773604	1.6e6	9.5e6	71.39	3	7	3	6	373	38.485	8.54
A8J1Z2	Isomerase	-0.0579919	4.8e6	4.2e6	69.93	3	5	3	10	300	32.274	9.48
A8I620	Predicted protein (Fragment)	0.0362122	2.3e6	2.5e6	69.3966	2	5	2	3	1160	118.608	8.85
A8J4M8	Predicted protein	0.09691	1.2e7	1.5e7	65.985	4	11	3	40	188	18.723	11.02
A8IMN5	Carbamoyl phosphate synthase, small subunit	-0.124939	3.6e6	2.7e6	65.34	4	8	4	10	461	49.496	8.43
A8IXU9	Predicted protein	0.0457575	3.6e6	4.0e6	64	3	6	3	11	262	28.823	8.88
A8J768	Ribosomal protein S14	0.386202	3.0e6	7.3e6	64.14	3	7	3	22	153	16.292	10.32
O48949	Protein disulfide-isomerase	0.132908	8.1e5	1.1e6	62	4	5	4	8	532	58.201	4.96
A8J635	Predicted protein	0.3827	5.8e6	1.4e7	56.6083	2	4	2	11	258	27.433	9.63
A8IX80	Acetohydroxyacid dehydratase	-0.0630517	3.7e6	3.2e6	52	5	9	5	8	604	64.19	7.59
A8IRW2	Predicted protein	-0.169142	9.3e6	6.3e6	50.64	3	6	3	17	220	22.698	9.45
A8IGV4	Predicted protein	0.0434657	1.9e6	2.1e6	49	2	5	2	12	153	15.774	4.82
A8HSA7	Histone H3	-0.106894	1.1e7	8.6e6	48.64	2	6	2	10	135	15.301	11.15
A8ITS8	Dihydrolipoamide succinyltransferase, oxoglutarate dehydrogenase E2 component	0.156786	6.9e6	9.9e6	46.79	2	5	2	15	450	47.529	9.09
A8I3M4	Plastid ribosomal protein L17	0.30103	1.0e7	2.0e7	46.64	2	5	2	17	173	19.142	11.06
A8JIR0	Carbamoyl phosphate synthase, large subunit	-0.142668	2.5e6	1.8e6	40.69	4	7	4	4	1075	116.623	6.15
A8JEY8	Predicted protein	0.0197441	4.3e6	4.5e6	39	2	5	2	6	325	32.921	10.21
Q6QAY4	Mitochondrial NADH:ubiquinone oxidoreductase 23 kDa subunit	0.0579919	7.7e5	8.8e5	38.87	2	5	2	15	219	23.352	8.81
A8JI83	Nitrogen regulatory protein PII	0.0255541	3.3e6	3.5e6	38	3	8	3	16	205	22.057	9.94
A8JCS8	Predicted protein	0.01524	2.8e6	2.9e6	36.02	2	4	2	9	273	29.194	7.11
Q4U2V7	Hydroxyproline-rich glycoprotein GAS31	0.522879	8.4e5	2.8e6	35.13	4	8	4	7	647	68.571	7.01
A8J2S3	RNA binding protein	0.176091	1.2e6	1.8e6	34	2	4	2	5	360	38.455	8.38
A8JCE9	Mitochondrial F1F0 ATP synthase associated 36.3 kDa protein	-0.177645	1.4e6	9.3e5	28.54	2	4	2	6	366	39.703	6.54
A8ITP1	Organellar translation initiation factor	0.118099	1.6e6	2.1e6	18.22	2	5	2	5	373	39.517	5.72

## Sheet: WT-cp Statistics
Log10 (Area:Replicate1/Area:Replicate2)			Column1
1.35218
1.10474			Global Mean	0.0664284
1.05436			Standard error	0.0138804
0.975176			Median	0.0424292
0.920819			Mode	0
0.839421			Standard deviation	0.275519
0.773604			Sample Variance	0.0759105
0.755875			Kurstosis (Flattening Coefficient)	2.53579
0.723104			Asymmetry coefficient	0.584048
0.69897			Range	2.4014
0.666177			Minimum	-1.04922
0.643453			Maximum	1.35218
0.632023			Sum	26.1728
0.619789			Sample Numbers	394
0.593166			level of confidence (95.0%)	0.0272892
0.579784
0.550031			Classes	Frequency
0.522879			-1.04922	1
0.513333			-0.922829	0
0.51098			-0.796439	0
0.509914			-0.67005	0
0.502675			-0.54366	2
0.500602			-0.417271	12
0.490694			-0.290881	12
0.486076			-0.164492	33
0.482874			-0.038102	71
0.481486			0.0882875	107
0.480475			0.214677	57			Threshold value (Log10)		Number of ratio higher than threshold			14
0.477121			0.341067	46		Global Mean + 2xStandard deviation	0.617465		Number of calculated ratio			394
0.477121			0.467456	21					False positive rate estimation			0.0355
0.477121			0.593846	18
0.468521			0.720235	5
0.463757			0.846625	4
0.460386			0.973014	1
0.447158			1.0994	2
0.435729			1.22579	1
0.430125			or more...	1
0.425969
0.408935
0.404374
0.395451
0.3928
0.386202
0.3827
0.380211
0.369911
0.363178
0.360798
0.352183
0.351197
0.350016
0.349335
0.343582
0.339948
0.323306
0.31627
0.312929
0.30103
0.30103
0.30103
0.30103
0.294399
0.291982
0.291887
0.289448
0.285518
0.283997
0.283997
0.280827
0.274701
0.273001
0.266268
0.265866
0.263241
0.257873
0.254287
0.254033
0.248178
0.247784
0.245079
0.243038
0.243038
0.243038
0.241262
0.238882
0.238882
0.238882
0.238474
0.237643
0.235528
0.232314
0.231949
0.228479
0.228479
0.225309
0.224783
0.221849
0.221849
0.221849
0.21388
0.21388
0.208276
0.207608
0.206054
0.205546
0.20412
0.20412
0.196295
0.189056
0.185637
0.181844
0.179445
0.176091
0.176091
0.176091
0.176091
0.170262
0.165626
0.162727
0.160851
0.159701
0.156786
0.154902
0.154902
0.15261
0.142313
0.141329
0.141329
0.140179
0.140179
0.13622
0.135663
0.132908
0.132626
0.132626
0.130078
0.128484
0.124939
0.118099
0.117386
0.116506
0.109144
0.109144
0.10721
0.0997029
0.0993846
0.09691
0.09691
0.0945561
0.0927541
0.0923143
0.0917704
0.0901766
0.0901766
0.0901766
0.0894004
0.0854302
0.0854302
0.0850108
0.0850108
0.0843209
0.0835461
0.0835461
0.0829742
0.0821868
0.08167
0.0791812
0.0766341
0.0746336
0.0741017
0.0737862
0.0725507
0.0725507
0.0725507
0.0669468
0.0669468
0.0652667
0.0651182
0.0636691
0.0621479
0.0621479
0.0621479
0.0606978
0.0595857
0.059314
0.0579919
0.0579919
0.054621
0.0539818
0.0536849
0.0532455
0.0511525
0.0498464
0.0457575
0.0457575
0.0439055
0.0434657
0.0413927
0.0401172
0.0389181
0.0377886
0.0373243
0.0367228
0.0362122
0.0362122
0.0347621
0.029455
0.0280287
0.0280287
0.0271522
0.0263289
0.0263289
0.0255541
0.0248236
0.0241337
0.0222764
0.0219018
0.0202034
0.0198948
0.0197441
0.0195956
0.0193052
0.0170333
0.01524
0.0139358
0.0137883
0.0104654
0.0050208
0
0
0
0
0
0
0
0
0
0
0
0
0
0
-0.00877392
-0.00877392
-0.00895484
-0.0109954
-0.0118992
-0.0157943
-0.0170333
-0.0211893
-0.0211893
-0.0217192
-0.0234811
-0.0248236
-0.0280287
-0.0299632
-0.0321847
-0.0334238
-0.0342141
-0.0347621
-0.0362122
-0.0362122
-0.0377886
-0.0413927
-0.0413927
-0.0413927
-0.0413927
-0.042752
-0.0431569
-0.0439055
-0.0445821
-0.0457575
-0.0511525
-0.0555173
-0.0579919
-0.0579919
-0.0591215
-0.059314
-0.0630517
-0.0669468
-0.0669468
-0.0684574
-0.0705811
-0.0716932
-0.0725507
-0.0746336
-0.0754211
-0.0791812
-0.08167
-0.0821868
-0.0829742
-0.0829742
-0.0843209
-0.0901766
-0.0901766
-0.0912329
-0.0923143
-0.103541
-0.104735
-0.106455
-0.106894
-0.107634
-0.109144
-0.109144
-0.110896
-0.11304
-0.115795
-0.116506
-0.122717
-0.124939
-0.124939
-0.124939
-0.124939
-0.124939
-0.127787
-0.129095
-0.131279
-0.131888
-0.132626
-0.134699
-0.138303
-0.141329
-0.142668
-0.144956
-0.146128
-0.146128
-0.153228
-0.154902
-0.154902
-0.154902
-0.158923
-0.159701
-0.162727
-0.162727
-0.16481
-0.169142
-0.173
-0.174424
-0.176091
-0.177645
-0.180208
-0.180208
-0.186075
-0.18799
-0.190332
-0.190332
-0.191886
-0.19382
-0.196295
-0.196295
-0.196295
-0.2156
-0.221849
-0.221849
-0.224642
-0.226396
-0.226701
-0.231394
-0.237361
-0.238882
-0.245079
-0.246672
-0.254174
-0.255273
-0.259637
-0.268845
-0.280827
-0.30103
-0.322219
-0.330993
-0.340283
-0.352183
-0.356547
-0.374137
-0.386945
-0.39794
-0.39794
-0.410174
-0.411442
-0.443697
-0.447158
-0.450328
-0.452988
-0.461609
-0.463757
-0.471726
-0.477121
-0.49035
-0.522879
-0.522879
-0.539269
-0.565431
-0.575408
-1.04922

## Sheet: WT-cell
Accession	Description	Log10 (Area:Replicate1/Area:Replicate2)	Area: Replicate1	Area: Replicate2	Score Mascot	# Peptides Mascot	# PSMs	# Unique Peptides	Coverage	# AAs	MW [kDa]	calc. pI
A8J6F5	Starch synthase, chloroplastic/amyloplastic	0.0746336	1.9e9	1.6e9	28319	59	1141	59	79	708	74.607	9.16
P00877	Ribulose bisphosphate carboxylase large chain	1	2.3e9	2.3e8	5475	24	317	5	46	475	52.509	6.6
P06541	ATP synthase subunit beta, chloroplastic	0.332438	8.6e7	4.0e7	3716	27	151	26	78	481	52.007	5.33
P23489	Ribulose bisphosphate carboxylase/oxygenase activase, chloroplastic OS=Chlamydomonas reinhardtii PE=2 SV=1	1.17609	1.8e8	1.2e7	3626	24	181	24	78	408	45.011	8.54
A8J526	Predicted protein (Fragment)	-0.0222764	1.9e7	2.0e7	3269	38	129	38	45	1367	134.247	5.4
A8IQU3	ATP synthase subunit beta	0.274701	6.4e7	3.4e7	3072	28	116	27	75.6098	574	61.783	5.11
A8IGD9	Low-CO2-inducible protein	0.674611	5.2e8	1.1e8	2911	9	108	9	40	235	24.133	12.31
A8HX38	Eukaryotic translation elongation factor 1 alpha 1	0.480475	1.3e8	4.3e7	2869	36	143	36	65	463	50.792	8.54
A8IYH9	Oxygen-evolving enhancer protein 2 of photosystem II	0.388985	2.4e8	9.8e7	2690	17	94	17	53	282	29.914	9.32
A8I6T5	R1 protein, alpha-glucan water dikinase	0.724524	3.5e7	6.6e6	2422	50	131	50	43	1411	154.187	6.46
Q93WL4	Chlorophyll a-b binding protein, chloroplastic	0.102662	1.9e8	1.5e8	2382	11	86	6	67	257	27.363	5.96
A8HYV3	Heat shock protein 70B	0.618873	7.9e7	1.9e7	2369	32	152	30	50	679	71.91	5.44
P37255	Photosystem II CP47 reaction center protein	-0.0347621	1.2e8	1.3e8	2307	19	82	19	33	508	56.07	6.64
P50362	Glyceraldehyde-3-phosphate dehydrogenase A, chloroplastic	0.522879	1.7e8	5.1e7	2177	19	93	19	63	374	40.279	9.09
P04690	Tubulin beta-1/beta-2 chain	-0.138303	4.8e7	6.6e7	2103	24	124	24	73	443	49.587	4.92
A8J0B1	Low-CO2-inducible protein	0.803705	1.4e8	2.2e7	2097	23	92	23	56	590	62.739	8.7
A8JC04	Phosphoglycerate kinase	0.536243	1.1e8	3.2e7	2087	22	92	22	59.9567	462	49.001	8.85
Q93WD2	Chlorophyll a-b binding protein CP29	0.0791812	1.8e8	1.5e8	2064	14	81	14	56	280	29.919	6.6
Q93WE0	Chlorophyll a-b binding protein, chloroplastic	0.118099	2.1e8	1.6e8	2011	9	66	5	61	249	26.634	5.62
Q9FEK6	Chlorophyll a-b binding protein, chloroplastic	0.21388	1.8e8	1.1e8	1978	14	71	14	59	289	30.695	5.52
A8J0E4	Oxygen-evolving enhancer protein 1 of photosystem II	0.30103	2.6e8	1.3e8	1972.1	22	102	22	69	291	30.561	8.16
Q9ZSJ4	Chlorophyll a-b binding protein, chloroplastic	-0.0791812	1.5e8	1.8e8	1897	10	66	6	51	268	28.669	8.07
B7U1J0	ATP synthase subunit alpha, chloroplastic	0.390253	1.4e8	5.7e7	1858	26	77	24	51	508	54.718	5.52
A8IIK4	Chloroplast stem-loop-binding protein	0.747275	9.5e7	1.7e7	1820	25	116	25	66	439	47.961	9.55
P93106	Malate dehydrogenase	0.741722	1.6e8	2.9e7	1787	17	70	17	60	355	36.578	8.28
Q6Y682	38 kDa ribosome-associated protein	0.585027	1.0e8	2.6e7	1765	21	95	21	54	401	44.711	9.42
A8J264	Chlorophyll a-b binding protein, chloroplastic	0.421005	2.9e8	1.1e8	1762	12	70	7	64	254	27.088	6.35
A8J6Y8	Ferredoxin--NADP reductase	0.38818	1.1e8	4.5e7	1721	16	61	16	54	346	38.242	8.22
Q42690	Fructose-bisphosphate aldolase 1, chloroplastic	0.378635	1.1e8	4.6e7	1710	23	100	23	58	377	40.959	8.75
Q2VA40	Alpha-1,4 glucan phosphorylase	0.834767	5.4e7	7.9e6	1684	22	85	21	36	872	98.234	7.06
A8JH98	Enolase	0.452298	3.4e7	1.2e7	1649	18	63	18	53	477	51.57	5.38
P07753	Photosystem II protein D1	0.0725507	1.3e8	1.1e8	1594	10	63	10	28.125	352	39.016	5.5
P10898	Photosystem II CP43 reaction center protein	0.0621479	1.5e8	1.3e8	1552.42	12	83	12	32	461	50.606	6.34
A8JH37	Cobalamin-independent methionine synthase	0.280827	2.1e7	1.1e7	1552	23	61	23	36	815	86.719	6.37
A8JJ91	Carbonic anhydrase	0.849356	4.1e8	5.8e7	1529.27	11	59	11	46	267	27.737	8.76
Q96550	ATP synthase subunit alpha	0.146128	6.3e7	4.5e7	1524	24	94	22	47	569	61.476	9.51
Q540H1	Tubulin alpha chain	-0.0467434	4.4e7	4.9e7	1436.76	20	59	20	58.98	451	49.555	5.14
A8JHX9	Elongation factor 2	0.271067	2.8e7	1.5e7	1412	36	85	36	49	845	94.149	5.88
A8HQW1	6-phosphogluconolactonase-like protein (Fragment)	0.279841	4.0e8	2.1e8	1376	10	52	10	68	258	27.073	8.29
A8HMQ1	Aconitate hydratase, mitochondrial	0.246672	3.0e7	1.7e7	1358	30	87	30	48	802	86.184	7.99
A8I528	Voltage-dependent anion-selective channel protein	0.333215	5.6e7	2.6e7	1349	11	45	11	55	276	28.532	9.1
Q39588	Carbonic anhydrase, alpha type	-0.329059	7.5e7	1.6e8	1301	11	56	11	52	310	33.438	8.82
A8IYP4	Phosphoribulokinase	0.450792	4.8e7	1.7e7	1280	22	67	22	68	375	41.865	8.02
P06007	Photosystem II D2 protein	0.0757207	2.5e8	2.1e8	1279	8	56	8	23	352	39.422	5.73
P17746	Elongation factor Tu, chloroplastic	0.221849	2.5e7	1.5e7	1269	13	49	12	43	418	45.715	6.3
Q93VE0	Chlorophyll a-b binding protein, chloroplastic	0.183644	2.9e8	1.9e8	1215	8	53	5	34.7656	256	27.548	6.35
Q75VY7	Chlorophyll a-b binding protein, chloroplastic	0.376751	1.5e8	6.3e7	1193	10	52	10	72	243	25.904	9
A8J0B0	Inorganic pyrophosphatase	-0.0222764	3.8e7	4.0e7	1169	17	57	17	21	763	79.6	5.19
O48949	Protein disulfide-isomerase	0.541362	3.2e7	9.2e6	1157	21	53	21	46	532	58.201	4.96
Q75NZ1	Low-CO2 inducible protein	0.866789	3.9e7	5.3e6	1149	18	62	18	52	443	47.622	7.03
Q0ZAI6	LciB	0.926979	7.1e7	8.4e6	1136	17	68	17	53	448	47.975	7.61
P12154	Photosystem I P700 chlorophyll a apoprotein A1	0.0879552	1.2e8	9.8e7	1132	13	67	13	15	751	83.1	7.52
A8JIB7	Chaperonin 60A	0.405239	1.5e7	5.9e6	1124	17	49	16	35	580	61.74	5.62
Q39615	Photosystem I reaction center subunit II, chloroplastic	-0.00987075	8.7e7	8.9e7	1121	10	57	10	31	196	21.328	10.3
A8J7F6	Dihydrolipoamide acetyltransferase component of pyruvate dehydrogenase complex	0.30103	2.8e7	1.4e7	1098.72	11	52	11	31	415	43.088	8.54
A8J0I0	Ribosomal protein L4	0.613055	3.2e7	7.8e6	1038	18	53	18	53	410	44.882	10.43
A8J0B3	Predicted protein	0.485895	3.0e7	9.8e6	1037	20	64	20	59	498	53.839	6.18
A8IH77	Subunit H of photosystem I	0.0197441	9.0e7	8.6e7	1033	7	39	7	57	130	14.142	10.11
A8JHU0	Malate dehydrogenase	0.477121	3.3e7	1.1e7	1029	17	60	17	62	373	38.485	8.54
P12852	Oxygen-evolving enhancer protein 3, chloroplastic	0.433656	3.8e8	1.4e8	1026	9	38	9	32	199	21.811	9.58
A8J1B6	Adenine nucleotide translocator	0.207608	5.0e7	3.1e7	1026	14	58	14	49.026	308	33.506	9.74
A8J3F7	Mitochondrial substrate carrier protein	0.263241	3.3e7	1.8e7	1004	14	54	14	54.1806	299	31.613	9.76
P12356	Photosystem I reaction center subunit III, chloroplastic	0.266268	2.4e8	1.3e8	996	8	38	8	39	227	24.042	9.48
A8J5P7	Ubiquinol:cytochrome c oxidoreductase 50 kDa core 1 subunit	0.320335	2.3e7	1.1e7	992	17	59	17	46	495	55.02	6.32
P09144	Photosystem I P700 chlorophyll a apoprotein A2	-0.181231	5.6e7	8.5e7	977.805	10	45	10	15	735	82.056	7.03
A8IRK4	Sedoheptulose-1,7-bisphosphatase	0.493827	5.3e7	1.7e7	977	18	61	18	52	389	41.823	8.29
A8HNE8	Geranylgeranyl reductase	0.335792	2.6e7	1.2e7	956	15	48	15	37.5	504	55.573	8.94
Q75VY6	Chlorophyll a-b binding protein, chloroplastic	0.14546	1.3e8	9.3e7	946	9	44	9	52	257	27.764	8.97
A8IXE0	Adenosylhomocysteinase	0.619789	5.0e7	1.2e7	942	21	67	21	50	483	52.684	5.63
A8HP06	Succinate dehydrogenase [ubiquinone] flavoprotein subunit, mitochondrial	0.259637	2.0e7	1.1e7	941	13	37	13	34	635	68.836	6.71
A8J4Z4	Mitochondrial F1F0 ATP synthase associated 45.5 kDa protein	0.39794	1.6e7	6.4e6	940.153	15	36	15	51	494	48.383	9.1
A8IKI9	Mitochondrial processing peptidase alpha subunit	0.124939	1.6e7	1.2e7	935	17	53	17	45.3608	485	49.559	9.29
C5HJ53	Cytochrome f	0.321552	6.5e7	3.1e7	923	16	69	16	60	317	34.27	8.53
A8HPF4	Predicted protein	-0.157608	1.6e7	2.3e7	901	11	35	11	52	280	28.136	9.25
A8IAN1	Transketolase	0.441649	4.7e7	1.7e7	875	21	58	21	45	718	77.611	7.33
A8IZS5	Glycine-rich RNA-binding protein	0.346787	1.2e8	5.4e7	870	6	19	6	39	165	15.774	8.41
A8IHX1	Starch branching enzyme	0.555063	2.8e7	7.8e6	863.015	21	43	18	36	747	85.718	6.23
A8J244	Isocitrate lyase	0.628389	5.1e7	1.2e7	856	19	47	19	62	417	45.72	6.3
Q00914	Photosystem I iron-sulfur center	-0.30103	1.2e8	2.4e8	849	6	38	6	75	81	8.854	5.95
A8HVQ1	40S ribosomal protein S8	0.574031	4.5e7	1.2e7	844.228	10	37	10	49	208	23.881	10.43
A8I2V3	2-cys peroxiredoxin	0.752216	1.3e8	2.3e7	840	10	42	10	62	198	21.628	5.66
Q8W4V3	Serine hydroxymethyltransferase	0.373581	1.3e7	5.5e6	832	15	37	15	35	520	57.138	8.82
Q75VY8	Chlorophyll a-b binding protein, chloroplastic	0.30103	1.4e8	7.0e7	831	9	34	9	49	257	28.21	8.76
A8JEU4	Heat shock protein 70A	0.71536	2.7e7	5.2e6	830	20	71	17	38	651	71.17	5.38
Q66YD0	Chloroplast vesicle-inducing protein in plastids 1	0.628932	2.0e7	4.7e6	829	11	31	11	56.25	288	31.593	9.38
A8JCP5	NAD(P) transhydrogenase	-0.146128	5.0e6	7.0e6	829	17	42	17	19	1094	112.275	6.89
A8JH68	Plastocyanin	0.367977	6.3e8	2.7e8	808	4	59	4	57	145	14.866	6.79
Q84Y02	Chlorophyll a-b binding protein, chloroplastic	0.0991315	9.8e7	7.8e7	807	9	38	9	51	241	26.205	8.1
A8IZU0	Heat shock protein 70C	0.481486	1.0e7	3.3e6	806	16	47	14	29	607	65.264	5.76
A8ITV3	Chlorophyll a-b binding protein, chloroplastic	0.101873	1.1e8	8.7e7	803	5	28	5	40	213	22.83	9
P12113	ATP synthase gamma chain, chloroplastic	0.279841	4.0e7	2.1e7	788	16	44	16	48	358	38.736	8.94
A8HTY0	Plastid ribosomal protein L7/L12	0.69897	9.5e7	1.9e7	785.152	7	32	7	62	134	13.833	5.14
A8J6C7	Membrane AAA-metalloprotease	0.327902	2.0e7	9.4e6	782	14	47	13	26	689	74.338	6.62
A8HYU5	S-adenosylmethionine synthase	0.444592	2.7e7	9.7e6	770	23	63	23	63	390	42.556	6.48
A8JFR9	Acetyl-coenzyme A synthetase	0.333215	2.8e7	1.3e7	769	24	56	23	51	667	73.177	7.36
Q85KI7	ATP syntase-associated protein ASA1	0.282547	2.3e7	1.2e7	761	18	39	18	39	576	62.995	6.24
Q6X898	Malate synthase	0.30103	3.8e7	1.9e7	757	16	37	16	43	546	60.669	7.87
A8IVG0	2-oxoglutarate dehydrogenase, E1 subunit	0.160851	8.4e6	5.8e6	751	19	45	19	22	1037	116.825	7.21
A8HTX7	Mitochondrial F1F0 ATP synthase associated 31.2 kDa protein	0.402903	2.2e7	8.7e6	748.93	14	33	14	57	325	33.997	7.36
A8IA45	Vacuolar ATP synthase subunit B	0.0729097	1.1e7	9.3e6	744	12	29	12	33	504	55.764	5.5
A8J9H8	Nucleoside diphosphate kinase	0.759668	6.9e7	1.2e7	720	5	25	5	42	150	16.531	6.57
A8J4D3	Alpha-amylase	0.580871	1.6e7	4.2e6	699	15	30	15	47	413	46.193	7.77
A8JBM7	Predicted protein	0.218056	3.8e6	2.3e6	691	15	37	15	14	1455	151.807	4.68
Q9FE86	2-cys peroxiredoxin, chloroplastic	0.333823	1.1e8	5.1e7	690	10	41	10	51.0638	235	25.945	8.34
A8ITK6	Predicted protein	0.21705	1.5e7	9.1e6	686	11	37	11	30.03	333	36.049	7.85
A8I164	Vacuolar ATP synthase, subunit A	0.270361	8.2e6	4.4e6	685	18	37	18	34	616	68.351	5.91
P36495	Uncharacterized membrane protein ycf78	0.0606978	4.6e6	4.0e6	680	16	44	16	9.97494	1995	232.05	10.23
A8ITH8	Chaperonin 60B2	0.285518	1.1e7	5.7e6	678	17	40	15	36	577	61.699	5.55
A8HX54	Predicted protein	0.455932	1.2e8	4.2e7	677.69	2	17	2	8	720	65.359	7.11
A8IVM9	Glycine cleavage system, P protein	0.0791812	1.2e7	1.0e7	672	17	37	17	27	1039	111.279	7.52
A8IRU6	Peptidyl-prolyl cis-trans isomerase, cyclophilin-type	0.412338	2.3e7	8.9e6	666	17	42	17	59	413	44.667	5.49
A8JF10	Chlorophyll a-b binding protein, chloroplastic	0.430125	7.0e7	2.6e7	663	6	38	6	37	298	32.573	9.41
A8J0S5	Early light-inducible protein	0.0901766	4.8e7	3.9e7	653	9	23	9	52.5	280	29.79	6.2
A8I751	Predicted protein (Fragment)	0.101458	2.4e7	1.9e7	653	9	30	9	29	459	49.476	4.96
Q5S7Y5	Chloroplast triosephosphate isomerase	0.69897	5.0e7	1.0e7	650	7	25	7	35	282	30.033	7.65
A8IA39	Elongation factor G, chloroplastic	0.588558	1.9e7	4.9e6	647	16	43	16	33	714	79.193	5.35
Q00471	Cytochrome b6	0.332744	7.1e7	3.3e7	645	5	17	5	28	215	24.148	8.6
A8J3L9	Methylmalonate semi-aldehyde dehydrogenase	0.18406	1.1e7	7.2e6	638	10	27	10	23	553	58.124	7.87
Q9FNS5	NADP-Malate dehydrogenase	0.522879	2.5e7	7.5e6	637	8	25	8	33	415	44.824	7.87
A8HWA8	Pyridine nucleotide binding protein	0.324833	1.5e7	7.1e6	633	16	41	15	31	749	75.328	8.72
Q945T2	GrpE protein homolog	0.436693	4.1e7	1.5e7	627	10	37	10	60	258	28.011	5.34
A8I748	Flagellar associated protein	0.312311	3.9e7	1.9e7	623.675	8	24	8	38	370	37.685	8.44
A8ICV4	Photosystem I 8.1 kDa reaction center subunit IV	0.485895	1.5e8	4.9e7	623.485	2	31	2	34.0206	97	10.764	10.13
A8IKQ0	Fructose-1,6-bisphosphatase	0.69897	3.0e7	6.0e6	620	12	32	12	35	415	44.416	5.81
Q84X82	Flagella membrane glycoprotein	0.10307	7.1e6	5.6e6	612	18	50	14	8	3873	383.38	6.14
A8IAT4	Acetohydroxy acid isomeroreductase	0.68963	2.3e7	4.7e6	611	10	29	10	22	555	60.175	8.1
A8IL08	Membrane AAA-metalloprotease	0.259637	2.0e7	1.1e7	609	13	33	12	29	727	77.499	5.9
A8JH60	Predicted protein	0.268845	3.9e7	2.1e7	607	8	27	8	31	263	28.296	7.88
Q08365	30S ribosomal protein S3, chloroplastic	0.369295	1.1e7	4.7e6	603	22	49	22	31	712	81.804	10.68
A8ISZ1	Elongation factor EF-3	0.39794	1.2e7	4.8e6	597.052	23	39	23	25	1053	115.236	6.7
A8J785	ATP synthase subunit b', chloroplastic	0.20412	1.6e7	1.0e7	584	9	31	9	43	209	22.465	9.39
A8J0B2	Predicted protein (Fragment)	-0.465383	2.5e7	7.3e7	583.234	4	15	4	53.4483	174	17.909	7.06
A8I7T8	Binding protein 1	0.373581	1.3e7	5.5e6	578	16	38	13	30	656	72.448	5.11
A8HVJ9	Photosystem II stability/assembly factor HCF136 (Fragment)	0.621365	2.3e7	5.5e6	574	11	26	11	45	302	32.612	7.33
A8J9X1	Mitochondrial F1F0 ATP synthase, delta subunit	0.318759	1.5e7	7.2e6	574	7	30	7	65	202	21.159	4.86
A8IMZ5	Mg-protoporphyrin IX chelatase	0.376751	1.5e7	6.3e6	567	11	31	11	28	417	45.437	6.33
A8JD64	Peptidyl-prolyl cis-trans isomerase	0.276206	3.4e7	1.8e7	561	5	20	5	37	172	18.368	7.78
A8J8Z1	Phosphoglucomutase	0.508638	1.0e7	3.1e6	561	10	21	10	22	600	64.52	7.5
A8J0B5	Predicted protein (Fragment)	-0.147802	3.7e7	5.2e7	560	10	31	10	25	596	62.133	5.58
A8IVJ7	NADH:ubiquinone oxidoreductase 76 kDa subunit	0.171239	8.9e6	6.0e6	559	12	25	12	27	733	78.309	7.88
A8IID0	Nucleolar protein, component of C/D snoRNPs	0.335792	6.5e6	3.0e6	558	8	22	8	21	508	55.378	9.29
P53498	Actin OS=Chlamydomonas reinhardtii PE=2 SV=1	0.60206	2.0e7	5.0e6	555	13	29	13	39	377	41.809	5.48
Q42687	ATP synthase delta chain, chloroplastic	0.536667	3.2e7	9.3e6	553	10	30	10	37	219	23.98	8.72
A8HME6	Polyadenylate-binding protein	0.260913	9.3e6	5.1e6	553	12	24	12	21	636	68.648	8.73
Q7X7A7	14-3-3 protein	0.130334	2.7e7	2.0e7	550.657	12	30	12	39	247	27.985	5.02
Q42688	Glutamine synthetase cytosolic isozyme	0.56275	1.9e7	5.2e6	547.3	12	30	12	48	382	42.119	6.46
A8IH03	Phosphoserine aminotransferase	0.748188	1.4e7	2.5e6	543	14	32	14	45	405	44.102	8.72
A8JID6	ADP,ATP carrier protein	0.402057	5.3e7	2.1e7	540	10	32	10	19	577	62.269	9.35
A8HS14	Glucose-1-phosphate adenylyltransferase	0.550907	1.6e7	4.5e6	537	15	35	15	36	504	54.82	7.44
Q6UKY5	Acyl carrier protein	0.653213	1.8e8	4.0e7	534	4	18	4	41	117	12.417	4.98
A8JDL8	Predicted protein	0.393245	2.3e7	9.3e6	533	8	29	8	44	266	27.807	7.78
A8JDL5	Peptidyl-prolyl cis-trans isomerase	0.590631	3.0e7	7.7e6	532	4	19	4	34	200	21.156	9.35
Q9FEH5	Chlamyopsin 2	0.46584	3.8e7	1.3e7	523	12	34	12	48.5597	243	26.609	9.82
I2FKQ9	Mitochondrial chaperonin 60	0.535113	1.2e7	3.5e6	520	15	34	14	32	571	60.429	6.15
A8IUV7	60S ribosomal protein L13	0	1.8e7	1.8e7	519	10	27	10	44	218	24.469	10.89
A8J5Z0	60S acidic ribosomal protein P0	0.373581	2.6e7	1.1e7	508	12	35	12	45	320	34.553	6.42
A8ITU2	Predicted protein	0.569336	2.3e7	6.2e6	508	16	36	10	54	391	42.291	6.73
A8J1T4	Dihydrolipoyl dehydrogenase	0.376751	1.5e7	6.3e6	502	13	32	13	41	502	52.449	8.24
A8HMX2	Pyruvate-formate lyase	0.19382	1.0e7	6.4e6	497	19	36	19	29	831	91.089	6.96
A8HVP2	Ribosomal protein S18	0.541362	2.4e7	6.9e6	494	9	25	9	47	153	17.568	10.59
A8HSB0	Histone H4	0.0791812	1.2e8	1.0e8	492	5	19	5	39	103	11.478	11.47
A8J1M9	Thylakoid lumenal 17.4 kDa protein	0.560667	1.6e7	4.4e6	488	4	18	4	28	185	19.393	5.64
A8IUU3	Transaldolase	0.30686	1.5e7	7.4e6	473	8	21	8	29	399	41.795	8.87
A8JCE9	Mitochondrial F1F0 ATP synthase associated 36.3 kDa protein	0.138303	2.2e7	1.6e7	468	12	34	12	36	366	39.703	6.54
A8IMP6	40S ribosomal protein S4	0.235637	1.6e7	9.3e6	468	9	24	9	39	261	29.465	9.98
A8J7T7	Cysteine endopeptidase	-0.129634	2.3e7	3.1e7	462.9	7	29	7	27	469	50.57	5.66
A8IP17	Eukaryotic initiation factor 4A-like protein	0.221849	2.0e7	1.2e7	444	11	26	10	28	413	47.024	5.72
A8IDP6	Calmodulin	0.823909	2.2e7	3.3e6	444.108	10	21	10	63	163	18.285	4.42
A8HNG8	Uncharacterized lumenal polypeptide	0.240734	4.7e7	2.7e7	443	3	18	3	24	117	11.974	10.84
A8IKC8	Chlorophyll a-b binding protein, chloroplastic	0.452298	8.5e7	3.0e7	441	6	20	6	46	246	26.905	8.65
A8J768	Ribosomal protein S14	0.372386	3.3e7	1.4e7	437	7	21	7	48	153	16.292	10.32
A8J2S0	Citrate synthase	0.0377886	1.2e7	1.1e7	433.8	9	23	9	24	496	54.628	8.65
A8J5B8	Predicted protein	0.109144	1.8e7	1.4e7	430	9	20	9	25	409	44.172	5.07
A8IQE3	Ribosomal protein L14	0.183644	2.9e7	1.9e7	425	7	15	7	45	137	15.332	10.33
A8HQ81	Ribosomal protein L11	0.234083	2.4e7	1.4e7	421	6	20	6	32	178	20.462	9.99
A8JHB4	Ferredoxin-dependent glutamate synthase	0.357146	6.6e6	2.9e6	419.149	25	46	25	20	1552	166.946	6.57
A8HSU1	Predicted protein	1.25527	3.6e7	2.0e6	416	14	30	14	57	231	26.156	8.1
Q75VZ0	Chlorophyll a-b binding protein, chloroplastic	0.737723	8.2e7	1.5e7	415	8	32	8	53	264	28.684	9.13
A8IW39	LL-diaminopimelate aminotransferase	0.657577	1.0e7	2.2e6	415	7	14	7	22	441	47.819	8.06
P52908	14-3-3-like protein OS=Chlamydomonas reinhardtii PE=2 SV=1	0.408664	4.1e7	1.6e7	415	11	32	11	38.9961	259	29.496	5
A8I8Z4	Ribosomal protein	0.389971	2.7e7	1.1e7	414	10	32	10	40	297	32.419	9.72
A8ITS8	Dihydrolipoamide succinyltransferase, oxoglutarate dehydrogenase E2 component	0.266268	2.4e7	1.3e7	414	8	29	8	26	450	47.529	9.09
A8J8M5	Plastid ribosomal protein S5	0.317117	1.1e7	5.3e6	413.666	8	17	8	19	673	71.986	4.26
Q39617	Protochlorophyllide reductase, chloroplastic	0.187087	2.0e7	1.3e7	411.794	10	27	10	35	397	41.845	9.42
A8J8Y1	Receptor of activated protein kinase C 1	0.544068	4.2e7	1.2e7	410	10	30	10	41	318	35.123	7.66
Q39568	G-strand telomere binding protein 1	0.326584	2.1e7	9.9e6	407	13	33	13	41	221	24.046	7.3
A8I8A3	Plastid-specific ribosomal protein 3	0.402305	2.5e7	9.9e6	404	9	16	9	35	298	33.346	4.42
A8HP90	Ribosomal protein L6	0.268501	1.8e7	9.7e6	397	10	28	10	45	223	24.357	10.33
A8J129	Aspartate aminotransferase	0.19382	1.5e7	9.6e6	397	12	27	11	36	433	46.503	8.65
A8J1G8	40S ribosomal protein S6	0.230449	3.4e7	2.0e7	390	7	23	7	30.2419	248	28.418	10.45
A8IGH1	Superoxide dismutase	0.656042	7.7e7	1.7e7	389.34	6	14	6	33	234	25.899	9.35
A8JC42	V-type proton ATPase subunit G	0.39794	1.4e7	5.6e6	385	5	18	5	44	110	11.777	9.41
A8JDV2	Predicted protein (Fragment)	0.605548	2.5e7	6.2e6	383.23	3	8	3	26	168	18.074	4.6
A8J506	Argininosuccinate synthase	0.460088	1.5e7	5.2e6	381	11	26	11	34	441	48.99	8.28
A8JAG1	Predicted protein	-0.0887266	7.5e6	9.2e6	381	8	21	8	14	494	53.328	8.47
Q9FQ96	Cytochrome c1	0.110215	5.8e6	4.5e6	381	5	20	5	28	314	33.812	6.1
A8JFI7	Predicted protein (Fragment)	0.288065	3.3e7	1.7e7	376.785	6	20	6	24	293	30.921	8.48
A8JG03	Isopropylmalate dehydratase, large subunit	0.572771	8.6e6	2.3e6	374	11	20	11	35	487	52.769	7.31
A8J0W9	Malate dehydrogenase	0.240332	1.2e7	6.9e6	372	11	25	11	57	302	32.266	6.79
A8I268	ABC transporter	-0.157123	3.9e6	5.6e6	365	10	20	10	11	1082	119.628	7.97
A8I7T1	Heat shock protein 90B (Fragment)	0.417536	3.4e6	1.3e6	364	10	20	9	16.0156	768	87.376	4.88
A8IYK1	Alpha-1,4 glucan phosphorylase	0.60206	1.0e7	2.5e6	364	14	34	13	12	1010	114.016	7.3
A8J914	UDP-glucose 6-dehydrogenase	0.319513	9.6e6	4.6e6	362	8	16	8	22	478	52.691	6.07
A8J1S7	Bifunctional aspartate kinase/homoserine dehydrogenase	0.447158	7.0e6	2.5e6	361	8	14	8	10	917	98.132	8.29
A8HVU5	Phosphoglycerate mutase	0.499398	1.2e7	3.8e6	358	12	31	12	31.6294	626	66.608	5.97
A8IXU7	Phototropin	-0.146128	5.5e6	7.7e6	352	8	20	8	14	750	81.415	8.47
A8HRZ0	Histone H1	0.522879	2.2e7	6.6e6	352.92	3	9	3	15.748	254	27.339	10.24
A8I4S9	Clathrin heavy chain	0.497325	4.4e6	1.4e6	351	13	24	13	8	1738	192.206	5.81
A8J0R7	Isocitrate dehydrogenase [NAD] subunit, mitochondrial	0.296231	1.8e7	9.1e6	349	4	9	4	15.0418	359	38.511	7.77
A8J637	Elongation factor Ts, mitochondrial	0.447158	7.0e6	2.5e6	349	16	29	16	20.5331	1013	108.703	4.6
A8J567	Ribosomal protein L7a	0.0791812	1.2e7	1.0e7	348.456	11	27	11	37	261	29.176	10.33
Q8HTL5	ATP synthase subunit b, chloroplastic	0.373581	2.6e7	1.1e7	347	7	24	7	41	175	20.052	9.48
A8IVZ9	Glutamine synthetase	0.380211	2.4e7	1.0e7	343	11	40	11	45	380	41.316	7.49
Q6QAY3	Mitochondrial F1F0 ATP synthase associated 19.5 kDa protein	0.367977	2.8e7	1.2e7	342.77	5	11	5	28	207	22.189	9.55
A8IWT7	Predicted protein	0.575585	3.5e6	9.3e5	342.568	7	15	7	45	257	27.964	8.87
A8IA86	Nucleolar protein, component of C/D snoRNPs	0.610029	2.2e7	5.4e6	340	10	30	10	36	315	33.015	10.13
A8HXS9	Isopropylmalate synthase (Fragment)	0.312311	3.9e6	1.9e6	340	4	10	4	13	444	47.836	7.62
A8JIR0	Carbamoyl phosphate synthase, large subunit	0.428609	1.1e7	4.1e6	336	18	39	18	24	1075	116.623	6.15
A8JGF4	Biotin carboxylase, acetyl-CoA carboxylase component	0.176091	1.8e7	1.2e7	335	15	36	15	38	483	51.909	8.75
Q9LLL6	Glucose-1-phosphate adenylyltransferase	0.358068	1.3e7	5.7e6	333.16	12	27	12	33	514	55.309	8.12
A8J7H3	Glutamate-1-semialdehyde aminotransferase	0.672641	1.6e7	3.4e6	328	10	26	10	33	463	49.196	8.15
A8J431	Chlorophyll a-b binding protein, chloroplastic	1.18966	1.3e8	8.4e6	326	8	18	5	47	259	28.207	4.98
A8I5A0	Predicted protein	0.09691	4.0e7	3.2e7	326	5	14	5	38	178	19.075	10.04
A8JDP4	Ribosomal protein L9	0.290565	4.1e7	2.1e7	324	5	14	5	26	191	21.505	9.89
A8JAL6	Plastid ribosomal protein L15	0.335792	2.6e7	1.2e7	322.03	5	13	5	29	241	25.505	10.36
A8HS95	Predicted protein	0.139497	9.1e6	6.6e6	321	7	15	7	10.1804	776	82.586	7.72
A8IXR5	Eukaryotic initiation factor	0.673416	9.9e6	2.1e6	320	5	14	5	30	202	23.082	5.35
A8HY43	Thylakoid lumenal protein	0.51266	2.8e7	8.6e6	320	4	11	4	31	196	20.563	9.61
A8JFZ2	Predicted protein	0.442907	6.1e6	2.2e6	318	11	16	11	19	870	96.654	6.13
A8JI07	Dual function alcohol dehydrogenase / acetaldehyde dehydrogenase	0.248642	3.9e6	2.2e6	316.54	10	19	10	14	954	102.168	7.52
A8IWJ3	Aminomethyltransferase	0.579784	1.9e7	5.0e6	316	11	20	11	33	409	43.557	8.87
A8JGF8	Ribosomal protein S9, component of cytosolic 80S ribosome and 40S small subunit	0.351197	2.2e7	9.8e6	316	8	23	8	41	190	22.117	10.45
A8J597	Ribosomal protein L12	0.522879	6.0e7	1.8e7	311	4	12	4	34	166	17.594	9.06
A8IL32	Photosystem I reaction center subunit XI	-1.01128	3.8e6	3.9e7	307	4	24	4	32	196	20.272	9.25
Q6V506	NADH:ubiquinone oxidoreductase 39 kDa subunit	0.295829	8.3e6	4.2e6	307	6	15	6	19	397	43.627	8.29
A8IXD1	Flagellar associated protein, adenosine kinase-like protein	0.708018	9.7e6	1.9e6	304	4	11	4	20	310	33.582	5.35
A8J1U1	Heat shock protein 90A	0.0679002	7.6e6	6.5e6	304	9	17	8	15	705	80.631	5.08
A8JDV9	F1F0 ATP synthase gamma subunit	0.280827	2.1e7	1.1e7	303	9	25	9	34	324	35.071	9.36
A8J0N7	Phosphoenolpyruvate carboxykinase, splice variant	0.416423	1.2e7	4.6e6	301	12	22	12	25	610	67.494	7.37
A8IA18	Ribosomal protein L19	0.100115	3.4e7	2.7e7	300.86	4	15	4	27	200	23.413	11.28
A8IVK1	Ribosomal protein L8	0.885045	3.3e7	4.3e6	300	4	15	4	26	259	27.952	10.73
P23400	Thioredoxin M-type, chloroplastic	0.679665	1.1e8	2.3e7	299	7	15	7	53	140	15.092	9.19
A8ICC8	Inorganic pyrophosphatase	0.892366	3.2e7	4.1e6	298.592	5	16	5	16	280	31.114	6.8
A8JE91	Chaperonin 60B1	0.279841	4.0e6	2.1e6	295	8	16	6	19	580	61.934	6.7
A8HW52	Starch branching enzyme	0.736759	4.2e7	7.7e6	294	5	14	2	6.72589	788	90.263	6.38
A8IGY1	Ribosomal protein S13	0.18234	1.4e7	9.2e6	294	6	17	6	38	151	17.108	10.51
A8IYI3	Predicted protein	0.0655015	1.0e7	8.6e6	293.96	3	8	3	9	545	54.997	5.6
A8J8B2	Plastid-specific ribosomal protein 1	0.50515	2.4e7	7.5e6	292	7	17	7	26	286	31.76	9.13
A8IVU0	Ribosomal protein L13a	0.208276	2.1e7	1.3e7	292	6	16	6	35	185	20.715	11.3
A8J7X9	Cytochrome c peroxidase	0.268845	1.3e7	7.0e6	289.93	7	13	7	36.4362	376	39.838	8.56
P14224	Photosystem I reaction center subunit V, chloroplastic	0	1.3e8	1.3e8	289	5	13	5	42	126	13.215	10.48
P07891	ATP synthase epsilon chain, chloroplastic	0.352183	3.6e7	1.6e7	289	4	12	4	39	141	15.364	7.24
A8J290	Predicted protein (Fragment)	0.367977	4.9e7	2.1e7	285.76	5	12	5	68	87	8.962	9.25
A8J249	Chlorophyll a-b binding protein, chloroplastic	0.330993	1.5e8	7.0e7	284	5	14	5	35	239	24.898	7.97
A8JGW2	Cytochrome b6f complex subunit V	0.586548	2.2e7	5.7e6	280	8	30	8	46	198	20.235	9.92
A8IPQ9	Calcium-dependent protein kinase 1	0.141877	6.1e6	4.4e6	280	9	19	9	17	613	67.405	5.77
A8JIJ1	Subunit of exon junction complex	-0.173925	6.7e6	1.0e7	279	9	17	9	25	435	48.753	6.16
A8IN92	Mitochondrial cytochrome c oxidase subunit	-0.0621479	1.3e7	1.5e7	277	5	12	5	45	148	17.244	5.03
A8J2I5	Ribosomal protein S5	0.210853	2.6e7	1.6e7	276.02	5	12	5	25	193	21.694	9.79
A8IZZ9	Phosphate acetyltransferase	0.319513	4.8e6	2.3e6	275	7	14	6	11	792	84.564	7.91
A8IQC1	60S ribosomal protein L27	0.190332	3.1e7	2.0e7	274	5	17	5	42.963	135	15.256	10.39
Q84X74	CR057 protein	0.320335	2.3e7	1.1e7	272	6	15	6	19	351	37.415	9.06
A8J2X6	N-acetyl-gamma-glutamyl-phosphate reductase	0.566344	1.4e7	3.8e6	271	7	19	7	26	383	41.058	8.47
A8JCS8	Predicted protein	0.245982	7.4e6	4.2e6	271	6	16	6	24	273	29.194	7.11
A8HSU7	Ribosomal protein S16	0.403141	2.1e7	8.3e6	269	7	18	7	43	142	15.968	10.46
A8JAM2	Predicted protein	-0.305626	9.4e6	1.9e7	268.85	3	6	3	33	181	19.828	5.72
A8JBI5	Ferredoxin-sulfite reductase	0.21163	7.0e7	4.3e7	266	12	42	12	26.7974	612	67.583	8.85
A8J9Y1	Cytochrome b6-f complex iron-sulfur subunit	0.649984	6.7e7	1.5e7	260.3	4	14	4	42	206	21.512	8.57
A8JHR9	Glyceraldehyde-3-phosphate dehydrogenase	0.102662	7.6e6	6.0e6	259	13	32	13	49	371	39.735	8.95
A8JFB1	Porphobilinogen deaminase	0.20412	1.2e7	7.5e6	258.067	8	20	8	30.9456	349	37.349	8.92
A8HN65	High light-induced nuclease	0.20412	6.4e6	4.0e6	257.7	5	13	5	21	275	29.025	8.78
A8I7W0	Flagellar associated protein	-0.183153	6.1e6	9.3e6	254	7	17	7	18	537	56.696	6.15
A8I835	Photosystem I reaction center subunit N	0.54079	3.3e7	9.5e6	251	4	11	4	33	139	14.753	9.69
A8HYJ1	Chloroplast outer envelope protein	0	4.5e6	4.5e6	250	5	11	5	21	397	44.514	4.83
O22448	Glutathione peroxidase	-0.0330003	3.8e6	4.1e6	250	6	18	6	61	162	18.004	6.65
A8HQ77	Predicted protein	0.374816	6.4e6	2.7e6	250	2	6	2	20	158	17.762	7.5
A8JFY9	Serine glyoxylate aminotransferase	0.640978	1.4e7	3.2e6	250	4	9	4	12	448	48.76	8.46
A8J5K4	Nucleolar protein, component of C/D snoRNPs	0.306051	8.7e6	4.3e6	248	9	15	9	27	498	55.706	9.03
A8J2L0	Predicted protein	0.191225	7.3e6	4.7e6	248	5	13	5	27	413	40.99	7.77
Q93Z22	Plasma membrane ATPase	0.716003	5.2e6	1.0e6	247	9	19	9	12	1081	117.206	6.3
A8I4P5	Ribosomal protein S3	0.43725	2.6e7	9.5e6	246.347	9	22	9	41.3043	230	25.832	9.64
A8IZK3	Ribosomal protein L10	0.81201	2.4e7	3.7e6	245	5	13	5	30	230	26.221	10.1
A8JHB7	Predicted protein	-0.0334238	2.5e6	2.7e6	244	14	26	14	35	611	64.419	9.07
A8IQ05	Succinate--CoA ligase [ADP-forming] subunit beta, mitochondrial	0.455932	1.4e7	4.9e6	243	10	18	10	37	421	44.448	7.99
A8JDE6	Chloroplast oxoglutarate-malate translocator	0.414973	2.6e7	1.0e7	243	4	15	4	8	587	60.698	8.94
A8I2T0	Ribosomal protein L27a	0.355388	3.4e7	1.5e7	241	5	15	5	33	147	16.381	10.43
A8IL29	Small ARF-related GTPase	0.56275	1.9e7	5.2e6	240	4	10	4	24	181	20.574	6.95
A8J500	Predicted protein	-0.0193052	2.2e6	2.3e6	239	6	10	6	12	703	73.392	5.48
A8IAY6	Methylenetetrahydrofolate reductase	0.325573	9.1e6	4.3e6	239	7	12	7	17	594	64.999	5.53
A8JE35	Plastid ribosomal protein L3	0.751358	2.2e7	3.9e6	236	5	13	5	26	259	27.814	10.26
A8ICG7	Predicted protein (Fragment)	0.632023	1.5e7	3.5e6	236.505	3	9	3	33	171	18.498	8.92
A8HPL8	Dihydrolipoamide dehydrogenase	0.599267	3.1e7	7.8e6	236	7	20	7	19	574	59.582	8.47
A8J513	Nucleosome assembly protein	0.234083	8.4e6	4.9e6	233.56	9	16	9	24	334	37.413	4.39
Q6EMK7	38 kDa RNA-binding protein	0.619789	2.0e7	4.8e6	232	8	18	8	30	382	44.009	8.09
A8IR98	Putative uncharacterized protein	-0.146128	2.0e6	2.8e6	232	6	12	6	20	355	37.007	8.46
A8IW49	Pyruvate, phosphate dikinase	0.608793	2.6e6	6.4e5	232	4	10	4	5	952	103.693	7.44
A8ID84	Ribosomal protein L3	0.12014	1.2e7	9.1e6	231.79	8	15	8	21	386	43.481	10.21
A8J087	Vasa intronic gene	0.939302	2.0e7	2.3e6	231.65	8	13	8	31	361	37.52	9.19
A8J3F8	Predicted protein	0.332064	5.8e6	2.7e6	227	8	19	8	32	338	35.375	8.54
A8JI94	Ribosomal protein L22	0.639849	4.8e7	1.1e7	226	4	14	4	37	127	14.452	9.52
A8JCQ8	Acetyl CoA synthetase	0.483112	7.3e6	2.4e6	226	9	16	8	19	699	76.628	6.87
A8IZZ4	Bi-ubiquitin	0.243038	4.9e7	2.8e7	226	4	17	4	33	153	17.185	6.06
A8HX04	Succinate dehydrogenase [ubiquinone] iron-sulfur subunit, mitochondrial	0.00924066	9.5e6	9.3e6	225.831	7	18	7	26	291	32.26	8.68
Q0Z9B8	LciD	0.357511	8.2e6	3.6e6	225	8	11	8	24	478	50.315	7.9
A8J2E9	Glycolate dehydrogenase	0.30103	6.6e6	3.3e6	225	8	16	8	8	1095	118.793	7.77
A8IX80	Acetohydroxyacid dehydratase	0.522879	1.3e7	3.9e6	225	9	17	9	18	604	64.19	7.59
A8I6P9	SEC61-beta subunit of ER-translocon (Fragment)	0.339948	1.4e7	6.4e6	223	3	9	3	31	89	9.183	11.72
A8IQG4	Predicted protein	-0.0280287	1.5e7	1.6e7	221	4	20	4	20	223	24.336	6.48
A8INS3	Predicted protein (Fragment)	0.579784	9.5e6	2.5e6	221	6	11	6	40	216	22.838	5.57
A8IRQ1	Ribose-5-phosphate isomerase	0.221849	1.1e7	6.6e6	218	6	13	6	34	269	28.801	7.77
A8HRZ4	Mitochondrial cytochrome c oxidase subunit 4, 13 kD	0.452988	2.1e7	7.4e6	217	6	14	6	30	175	19.016	5.27
A1KR25	Cell wall glycoprotein GP2 (Fragment)	-1.3827	8.7e5	2.1e7	216.87	9	14	9	8	1226	128.776	7.87
A8IZW6	Ribose-phosphate pyrophosphokinase	0.39794	4.5e6	1.8e6	216	2	7	2	7	398	44.042	8.78
A8HWZ8	30S ribosomal protein S15	0.415852	9.9e6	3.8e6	216	3	11	3	23	141	15.778	10.2
A8JHC9	Citrate synthase	0.572505	7.1e6	1.9e6	216.015	6	11	6	14	469	51.262	8.51
A8J9W7	Predicted protein	0.142668	2.5e6	1.8e6	215	5	10	5	11	577	62.49	4.7
Q84X70	CR084 protein	0.752216	1.3e7	2.3e6	215.56	3	12	3	30	157	16.936	9.13
A8HS48	40S ribosomal protein S3a	0.579784	3.8e7	1.0e7	215	6	17	6	24	259	29.313	9.8
A8IYS1	Plastid ribosomal protein L9	0.282547	2.3e7	1.2e7	214	4	9	4	25	204	22.454	9.8
A8J493	Ribosomal protein S15	0.100115	3.4e7	2.7e7	214	2	6	2	15	145	16.619	10.56
Q8GV23	Nucleic acid binding protein	-0.122315	8.3e6	1.1e7	213.87	5	11	5	31	247	26.522	9.44
A8IVE2	Ribosomal protein L7	0.577236	1.7e7	4.5e6	212	12	24	12	32	266	30.422	10.42
A8JFW5	Centriole proteome protein	0.719173	1.1e7	2.1e6	212.29	2	5	2	15	183	21.289	4.92
A8J282	Peptidyl-prolyl cis-trans isomerase	0.480475	1.3e7	4.3e6	212	6	15	6	31.982	222	23.569	9.16
Q84X75	CR051 protein	0.288796	3.5e7	1.8e7	212.18	4	15	4	17	322	33.101	9.69
A8JC54	Predicted protein (Fragment)	0.594235	1.1e7	2.8e6	212	6	18	6	36	289	29.853	5.34
A8JBY7	Predicted protein	0.253257	4.3e7	2.4e7	211	10	22	10	11	1028	109.643	9.29
Q70DX8	Plastid ribosomal protein S1	0.411728	1.6e7	6.2e6	207	6	12	6	17	436	48.269	4.49
O47027	30S ribosomal protein S2, chloroplastic	0.00998422	4.4e6	4.3e6	206	9	25	9	15	570	63.12	10.95
Q3HTK4	Cell wall protein pherophorin-C3	-0.536558	2.5e6	8.6e6	206	6	15	6	17.6072	443	47.087	8.63
P05726	50S ribosomal protein L16, chloroplastic	0.216709	8.4e6	5.1e6	206.015	2	8	2	20	136	15.458	11.46
A8IKZ2	Ribosomal protein L18	0.238882	2.6e7	1.5e7	205	4	12	4	32	187	20.917	11.17
A8IZ36	Ribosomal protein S25	0.477121	3.6e7	1.2e7	204.805	3	10	3	24	107	11.811	10.39
A8HME4	Ribosomal protein S2	0.557641	2.6e7	7.2e6	204	4	11	4	17	274	30.272	10.2
A8J6H7	Predicted protein	0.08167	3.5e6	2.9e6	204.61	8	17	8	23	363	38.953	7.24
A8J0R4	Acidic ribosomal protein P2	0.509914	1.1e8	3.4e7	204	3	6	3	23	109	10.873	4.88
A8HWZ6	Plastid ribosomal protein L13	0.283997	1.0e7	5.2e6	203	6	12	6	22	225	24.533	10.2
A8JD33	Predicted protein	1.03218	1.4e7	1.3e6	203	4	8	4	19	321	32.493	9.52
Q9AU02	Cytochrome c oxidase subunit II	-0.216709	1.7e7	2.8e7	202	6	13	6	58	153	17.239	7.97
A8IFN3	Predicted protein	0.532639	1.5e7	4.4e6	200	6	12	6	25	233	24.214	9.89
A8I980	Delta-aminolevulinic acid dehydratase	0.405765	8.4e6	3.3e6	199	8	17	8	34	390	43.007	7.96
A8IRT4	Plastid lipid associated protein	0.578995	1.1e7	2.9e6	198.3	4	9	4	25.7962	314	32.973	5.67
O20029	30S ribosomal protein S9, chloroplastic	0.376751	1.5e7	6.3e6	197	5	13	5	42	191	21.018	9.74
A8I4T2	Ribosomal protein	0.477121	3.6e7	1.2e7	197	7	16	7	28	214	23.929	9.92
A8HMG7	Ribosomal protein L26	0.860338	2.9e7	4.0e6	196	4	13	4	29	145	16.463	10.58
A8J6J6	Acetyl-CoA acyltransferase	-0.0177288	2.4e6	2.5e6	195	4	7	4	9	461	47.328	7.99
A8IW47	Vacuolar ATP synthase subunit E	0.445713	1.2e7	4.3e6	195	7	17	7	29	232	26.228	7.11
P48270	30S ribosomal protein S4, chloroplastic	-0.44835	2.6e6	7.3e6	195	7	11	7	26	257	29.999	11.25
A8J173	Aspartate semialdehyde dehydrogenase	-0.0917704	3.4e6	4.2e6	194.75	7	14	7	23	370	39.91	9.1
A8HRR9	Coatomer subunit alpha	0.263241	3.3e6	1.8e6	194.23	6	10	6	6	1256	138.043	7.31
A8J6Y3	Predicted protein	0.0377886	3.6e6	3.3e6	193	6	9	6	24.2075	347	36.564	5.63
A8JAW4	Predicted protein	0.414973	1.3e7	5.0e6	192	9	16	9	29	387	41.401	6.38
A8HPM8	Predicted protein	0.509515	3.2e7	9.9e6	192	2	7	2	21	161	16.476	8.72
A8HS59	Ribosomal protein L17	0.329364	1.9e7	8.9e6	192	3	10	3	14	186	21.132	10.33
A8IHW6	Predicted protein	0.531479	3.4e6	1.0e6	192	5	13	5	26	259	27.875	9.32
A8JGK1	Ribosomal protein S17	0.529219	2.3e7	6.8e6	191.995	5	16	5	33	139	15.89	10.2
A8HZZ1	Threonine synthase	-0.119186	7.6e6	1.0e7	191.64	5	11	5	14	498	54.379	8.37
P15451	Cytochrome c	0.682883	5.3e7	1.1e7	191	4	11	4	39	112	11.95	9.35
A8HNJ8	Plastid ribosomal protein L18	0.68473	1.5e7	3.1e6	191	2	6	2	21	145	15.779	9.95
A8J1A3	Ribosomal protein L24	0.548814	4.6e7	1.3e7	190.97	4	12	4	21	149	17.025	11
A8JH65	5,10-methylenetetrahydrofolate dehydrogenase	0.154902	1.1e7	7.7e6	189	5	10	5	17	340	35.839	8.81
A8IPI7	Hydroxypyruvate reductase	0.30103	8.0e6	4.0e6	188.59	4	11	4	14	418	44.716	8.31
Q8GUQ9	60S ribosomal protein L38	1.13077	5.0e7	3.7e6	187.43	2	4	2	36.2319	69	7.812	9.88
A8IB25	40S ribosomal protein SA	0.273001	3.0e7	1.6e7	185	6	17	6	31	279	30.686	5.16
A8I274	26S proteasome regulatory subunit	0.625184	2.7e6	6.4e5	185	3	8	3	11	421	45.883	5.68
P48268	Cytochrome b559 subunit alpha	0.134699	1.5e8	1.1e8	184	6	21	6	42	82	9.298	5.97
A8IRJ0	Starch synthase, chloroplastic/amyloplastic	0.431959	7.3e6	2.7e6	184	5	8	5	7	707	77.898	6.46
A8IWK9	Pyruvate dehydrogenase E1 beta subunit	0.321552	1.3e7	6.2e6	181.09	4	10	4	24.7024	336	36.289	7.71
A8J1E4	Ketoacid isomerase-like protein	1.12758	5.5e7	4.1e6	179	3	9	3	24	204	21.209	9.11
A8I263	Aspartate aminotransferase	0.39794	8.0e6	3.2e6	178	10	16	9	34	428	47.046	8.92
A8JD18	Predicted protein	1.2123	1.5e7	9.2e5	177	5	10	5	18	267	30.447	9.19
A8ILN4	1-hydroxy-2-methyl-2-(E)-butenyl 4-diphosphate synthase	0.477121	4.8e6	1.6e6	176.34	11	15	11	21	681	74.47	6.2
A8JG73	Flagellar associated protein	-0.141329	1.3e7	1.8e7	176.09	6	13	6	34	180	19.045	4.67
A8HXT4	Pyruvate carboxylase (Fragment)	0.327902	1.0e7	4.7e6	175	10	19	10	11.2446	1165	125.554	8.32
A8IXH4	EF-Hand domain-containing thioredoxin	0.587662	8.9e6	2.3e6	175.02	6	14	6	20.3911	358	40.227	5.06
P23230	Cytochrome b6-f complex subunit 4	0.146128	9.8e6	7.0e6	174	4	13	4	28.125	160	17.43	7.17
A8JIC4	Predicted protein (Fragment)	0.186075	6.6e6	4.3e6	174.96	4	8	4	35	134	14.39	10.05
A8J538	Predicted protein	0.597512	3.8e6	9.6e5	174	4	8	4	9	420	42.922	8.24
A8IUL5	Importin beta	1.09849	6.9e6	5.5e5	174.265	4	9	4	5	917	98.046	5.07
A8JFJ2	Alanine-glyoxylate transaminase	0.315753	1.2e7	5.8e6	173	8	17	8	23	422	46.031	8.54
A8IFC8	Selenium binding protein	1	1.0e7	1.0e6	173	6	11	6	18	477	52.037	5.41
A8J537	Catalase	0.290565	8.2e6	4.2e6	172.996	5	14	5	15	493	56.122	7.34
A8J3U9	Mitochondrial ATP synthase subunit 5, OSCP subunit	0.574031	1.5e7	4.0e6	171	7	15	7	28	233	25.863	7.37
A8IE23	Glucose-6-phosphate isomerase	0.325854	7.2e6	3.4e6	171.02	9	19	9	15	646	71.766	7.74
A8HR79	Inositol phosphatase-like protein	0.453318	7.1e6	2.5e6	170.98	7	18	7	32	266	28.577	9.48
A8IAW5	Predicted protein	-0.0523881	3.9e6	4.4e6	169	5	10	5	30	151	16.076	9.36
A8J8M9	Ribosomal protein S20	0.672641	1.6e7	3.4e6	168	6	17	6	40.4959	121	13.331	9.88
A8JCR6	Acetolactate synthase, small subunit (Fragment)	0.367977	4.2e6	1.8e6	168	6	12	6	16	489	52.424	8.69
A8IFK0	Plasma membrane ATPase	-0.333215	1.3e6	2.8e6	168.6	2	6	2	2	1081	117.811	5.96
A8J3Z3	50S ribosomal protein L31	0.469822	5.9e6	2.0e6	168	2	7	2	19	136	14.745	9.85
A8IKE6	OEE2-like protein of thylakoid lumen	-0.198368	9.5e6	1.5e7	167	5	11	5	32	218	23.558	9.41
A8JC76	Predicted protein	0.469434	5.6e6	1.9e6	167.18	2	5	2	6	307	33.867	7.83
A8IS22	40S ribosomal protein S26 (Fragment)	-0.124939	1.2e7	1.6e7	167.14	3	12	3	35	101	11.842	11.37
A8J239	Ribosomal protein L23a	1.22724	2.7e7	1.6e6	165.41	8	14	8	53	147	16.389	10.14
A8JDN2	Adenylate kinase 3	0.689729	9.3e6	1.9e6	162.775	7	13	7	28	264	29.062	6.07
P05434	Caltractin OS=Chlamydomonas reinhardtii PE=1 SV=1	0.116506	1.7e7	1.3e7	162	5	8	5	46	169	19.447	4.81
Q8LRU1	Ferritin	0.469943	1.8e7	6.1e6	160	5	9	5	20	249	27.274	5.48
A8IBU6	Nuclear ribonucleoprotein	0.373581	5.2e6	2.2e6	159.23	2	5	2	10	356	35.908	6.6
A8JDN4	Plastid ribosomal protein S20	0.664208	2.4e7	5.2e6	158	2	7	2	18	166	18.237	10.15
Q7YKX3	30S ribosomal protein S11, chloroplastic	0.0377886	1.2e7	1.1e7	158	2	7	2	19	130	14.218	11.44
A8HN50	60S ribosomal protein L18a	0.560667	1.6e7	4.4e6	158	9	21	9	42	182	21.358	10.4
Q6QAY4	Mitochondrial NADH:ubiquinone oxidoreductase 23 kDa subunit	0.312025	1.6e7	7.8e6	158	2	6	2	15	219	23.352	8.81
A8HVK4	Ribosomal protein S27a	0.57094	3.5e7	9.4e6	157	3	9	3	20	182	19.497	9.89
Q6UP31	NADH dehydrogenase [ubiquinone] 1 alpha subcomplex subunit 12	0.323694	5.9e6	2.8e6	157	4	7	4	26	156	18.001	9.45
Q8LKI3	Inner membrane ALBINO3-like protein 2, chloroplastic	0.419895	7.1e6	2.7e6	156.28	3	6	3	11	422	44.717	8.87
A8JC21	Uroporphyrinogen decarboxylase	0.657577	2.0e7	4.4e6	154	3	7	3	8	390	42.743	8.15
A8HUU9	Peptidyl-prolyl cis-trans isomerase	0.348803	9.6e6	4.3e6	154	5	10	5	23	280	29.109	9.79
A8IVR6	Pyruvate kinase	0	2.4e6	2.4e6	153	5	10	5	12	508	54.605	7.08
A8IRP2	Predicted protein	0.338354	8.5e6	3.9e6	153	3	7	3	23	185	20.852	7.03
A8J7C8	Lysine--tRNA ligase	0.432309	4.6e6	1.7e6	153	11	15	11	22	591	66.766	5.83
A2BCY1	Chloroplast nucleosome assembly protein-like (Fragment)	0.714764	1.4e7	2.7e6	152	5	12	5	13	350	39.376	4.68
A8IZW5	RAN binding protein, RANBP1 (Fragment)	0.419895	7.1e6	2.7e6	152	3	6	3	23	133	15.254	4.98
A8JAX1	Superoxide dismutase	0.245079	1.6e7	9.1e6	149	4	10	4	20	223	24.837	8.15
A8I382	Rhodanese-like protein	0.685034	9.2e6	1.9e6	149.28	6	14	6	28	244	26.604	9.48
A8JBC7	Pyruvate dehydrogenase E1 beta subunit	-0.0295552	7.1e6	7.6e6	147.54	4	7	4	14	356	38.586	5.8
A8HX70	Phosphofructokinase family protein	-0.108094	4.6e6	5.9e6	146.85	4	11	3	11	529	56.526	7.34
A8JBX6	Nascent polypeptide-associated complex subunit beta	0.160214	9.4e6	6.5e6	146.74	2	9	2	18	163	17.182	9.17
A8HXR2	Elongation factor Tu (Fragment)	1.05325	2.6e7	2.3e6	146.168	7	17	6	20.2532	395	42.771	8.19
A8HSV0	Predicted protein	-0.915679	1.7e6	1.4e7	145.49	2	4	2	25	242	24.691	8.84
A8HMQ3	3,8-divinyl protochlorophyllide a 8-vinyl reductase	0.48902	3.7e6	1.2e6	145.38	6	11	6	17	415	44.593	8.91
A8JAH1	Reticulon-like protein	0.3623	7.6e6	3.3e6	144	7	12	7	30.0283	353	38.184	9.26
A8J2G4	Ribosomal protein L32	1.22185	2.0e7	1.2e6	144.52	4	13	4	35	133	15.47	11.18
A8IJY7	Chaperonin 23	0.893106	8.6e6	1.1e6	144	4	10	4	27	238	25.735	8.32
A8IRP3	Predicted protein (Fragment)	0.48337	2.1e7	6.9e6	142	4	14	4	16	346	38.079	5.14
A8HYA9	Fumarate hydratase	0.290035	3.9e6	2.0e6	141	5	11	5	13	589	63.449	8.79
Q6UP29	NADH:ubiquinone oxidoreductase 18 kD-like subunit	0.28018	6.1e6	3.2e6	141.84	7	11	7	49	187	20.608	9.7
A8I9I9	Rieske ferredoxin	1.20647	3.7e7	2.3e6	141	6	14	6	46	145	15	9.33
Q6S7R7	Gamma carbonic anhydrase	0.350248	5.6e6	2.5e6	141.31	6	13	6	35	312	32.672	8.16
A8IJ34	Methyltransferase	0.133539	6.8e6	5.0e6	140	5	11	5	18	387	42.078	7.64
A8IKN8	Predicted protein	0.246672	1.5e7	8.5e6	139.955	4	12	4	36	232	24.212	9.45
A8I7N8	3-isopropylmalate dehydrogenase	0.460731	1.3e7	4.5e6	138	6	12	6	22.5	400	42.784	7.97
A8JG07	Asparagine synthase	0.76499	3.9e6	6.7e5	137	5	10	5	12	578	64.857	6.67
A8JG58	Predicted protein	0.200129	6.5e6	4.1e6	137	5	10	5	9.78417	695	76.698	5.97
A8J3P5	Heat shock protein 70E	0.270361	4.1e6	2.2e6	137	4	7	4	5	803	87.085	5.33
A8J951	Ribosomal protein L21	1.03621	5.0e7	4.6e6	136	2	8	2	14	163	18.306	10.78
O81648	Low CO2 inducible gene	0.0901766	1.6e7	1.3e7	135.45	4	12	4	38	131	14.156	10.21
A8JBF2	Organellar elongation factor P	0.53416	6.5e6	1.9e6	135	6	10	6	39	186	20.746	6.23
A8JD45	Predicted protein	0.0167057	5.3e6	5.1e6	133	6	9	6	12	562	58.66	9.19
A8IKK7	Copper target 1 protein	0.20242	5.1e6	3.2e6	129	5	8	5	12.0393	407	47.451	8.59
A8IVH0	Predicted protein	0.322219	2.1e7	1.0e7	129.07	4	7	4	44	185	20.023	5.48
A8I0I1	40S ribosomal protein S24	0.803705	1.4e7	2.2e6	128.69	4	13	4	23	131	15.112	10.62
A8J525	Predicted protein	0.292256	4.9e6	2.5e6	128	5	14	5	30	213	22.765	10.45
A8I8V6	Prohibitin	0.229854	7.3e6	4.3e6	128.43	4	9	4	13	307	33.542	9.54
A8IM71	Coatomer subunit gamma	-0.0555173	2.2e6	2.5e6	125	7	12	7	8	883	96.902	5.29
A8JFK6	Gamma carbonic anhydrase	0.274701	1.6e7	8.5e6	124.75	3	6	3	12	279	31.149	7.5
A8ICT4	F1F0 ATP synthase epsilon subunit	0.430125	2.1e7	7.8e6	124.25	4	8	4	50	75	8.263	9.66
A8HMA8	Acetyl-coa biotin carboxyl carrier	0.427903	1.5e7	5.6e6	124.175	3	9	3	11	232	24.44	6.92
A8HN02	Triose phosphate translocator	0.285236	2.7e7	1.4e7	123.94	3	7	3	8	406	42.966	9.95
O20032	30S ribosomal protein S18, chloroplastic	0.39794	1.1e7	4.4e6	123	2	6	2	14	137	16.265	11.93
A8JGR1	NaCl-inducible protein	0.833669	3.0e7	4.4e6	122.39	2	7	2	18	104	11.849	9.41
Q08363	Cytochrome b559 subunit beta	1.01128	3.9e7	3.8e6	121	2	6	2	31	44	4.978	10.29
A8J1J8	Mitochondrial F1F0 ATP synthase associated 10.0 kDa protein	0.0552228	6.7e6	5.9e6	121	4	8	4	53	89	10.009	9.44
A8IIL1	Transmembrane 9 superfamily member	0.498841	4.1e6	1.3e6	120	3	7	3	5	639	73.071	8.25
Q8HTL1	50S ribosomal protein L5, chloroplastic	0.522879	1.4e7	4.2e6	118	5	12	5	25	179	20.225	9.73
Q8LK22	Cytochrome c oxidase subunit	-0.0299632	1.4e7	1.5e7	117	5	16	5	55	105	11.675	7.18
A8JGI9	Ribosomal protein S7	0.435729	3.0e7	1.1e7	115.84	8	13	8	51	194	22.101	9.69
A8IML7	Hypothetical translation initiation factor (Fragment)	0.445522	5.3e6	1.9e6	115.13	3	5	3	30	193	21.546	4.94
A8J6R1	Predicted protein (Fragment)	0.19382	2.5e6	1.6e6	114.975	8	12	8	17	562	60.892	9.13
Q6J213	Chloroplast phytoene desaturase	0.320335	4.6e6	2.2e6	114.6	6	13	6	9	564	62.797	7.88
A8HXE1	High mobility group protein	0.569875	5.2e7	1.4e7	112	3	9	3	22	179	19.504	5.74
A8ICE4	Plastid ribosomal protein L11	0.360151	1.1e7	4.8e6	112	4	9	4	22	176	18.523	10.2
P14225	Photosystem I reaction center subunit psaK, chloroplastic	0.367126	1.7e8	7.3e7	112	2	6	2	7.9646	113	11.194	11.41
A8HQJ5	Predicted protein	0.393033	2.2e7	8.9e6	111	4	10	4	14	360	39.905	9.26
A8JFT3	Glyceraldehyde 3-phosphate dehydrogenase	0.157608	6.9e5	4.8e5	110	2	4	2	9	347	37.409	6.77
A8HVP7	Plastid ribosomal protein L10	0.455932	1.6e7	5.6e6	110	6	17	6	29	235	25.885	9.74
A8HP55	Ribosomal protein L5	0.829738	2.5e7	3.7e6	110.11	4	7	4	23	293	33.651	8.82
A8JAD3	Predicted protein	0.0527064	3.5e6	3.1e6	110.03	2	4	2	10	272	30.094	6.62
A8J1V5	Acetyltransferase component of pyruvate dehydrogenase complex	0	2.8e6	2.8e6	109	5	10	5	16	628	64.218	7.56
Q6V9B0	NADH:ubiquinone oxidoreductase subunit 10	-0.17807	7.3e6	1.1e7	109	2	6	2	14	164	18.11	9.31
A8J576	40S ribosomal protein S27	0.235637	1.6e7	9.3e6	109	4	7	4	45	86	9.509	8.75
A8HP72	Predicted protein	0.0310342	2.9e6	2.7e6	108.21	3	6	3	18	187	20.385	5.27
Q42684	Superoxide dismutase [Mn], mitochondrial	0.772756	3.2e7	5.4e6	107	5	14	5	40	218	23.885	6.33
A8HQU3	Importin beta (Fragment)	-0.221849	1.2e6	2.0e6	106	2	4	2	4	832	90.487	4.84
Q9FPQ6	Vegetative cell wall protein gp1	-0.0321847	5.2e6	5.6e6	106	2	8	2	3	555	54.186	10.24
A8IRV6	Eukaryotic translation initiation factor 3 subunit B	0.0791812	1.2e6	1.0e6	105.395	6	10	6	10	718	82.71	5.68
Q84XS0	Thioredoxin o	0.216709	5.6e6	3.4e6	104.73	2	6	2	26	150	16.003	8.18
A8IZR5	Thioredoxin h1	0.290565	8.2e6	4.2e6	104	3	7	3	31.8584	113	11.836	6.29
A8HSA7	Histone H3	-0.104735	5.5e7	7.0e7	104.07	3	11	3	17.037	135	15.301	11.15
Q6V9A9	NADH:ubiquinone oxidoreductase 11 kDa subunit	0.138303	7.7e6	5.6e6	103.3	2	7	2	18	101	10.993	8.5
A8JE07	Ribosomal protein S15a	0.276206	3.4e7	1.8e7	103	4	8	4	31	130	14.829	10.05
A8JDP6	Plastid ribosomal protein S13	1	1.5e7	1.5e6	102	4	10	4	21	164	18.513	10.73
A8J633	Prohibitin	0.140619	9.4e6	6.8e6	102.23	4	9	4	15	282	31.234	6.84
A8IW44	Plastid ribosomal protein L19	0.714764	2.8e7	5.4e6	101	2	7	2	20	153	16.586	11.68
A8HZZ4	Alanine aminotransferase	0.64836	8.9e6	2.0e6	100.503	8	18	8	23	521	57.785	7.77
A8IXU9	Predicted protein	0.0791812	1.2e7	1.0e7	98	3	7	3	12	262	28.823	8.88
A8HQP0	Transaldolase	0.636822	6.5e6	1.5e6	98	3	8	3	7	382	42.409	8.63
Q8HEB4	Cytochrome b-c1 complex subunit Rieske, mitochondrial	1.21671	2.8e7	1.7e6	97	3	6	3	9.92366	262	28.494	7.8
A8HQT1	Protein disulfide isomerase	0.466397	1.2e7	4.1e6	97	4	8	4	16	254	27.333	7.93
A8I7V2	Peroxiredoxin type II	-0.0155122	5.5e6	5.7e6	97.28	5	7	5	32	226	24.355	8.76
A8IXV0	Thylakoid lumen protein	0.550031	1.1e7	3.1e6	96	5	10	5	26	248	26.596	8.91
P59775	30S ribosomal protein S8, chloroplastic	0.425969	1.2e7	4.5e6	96	3	9	3	41	141	15.881	9.99
A8IY20	S-(hydroxymethyl)glutathione dehydrogenase	0.477121	7.5e6	2.5e6	94.95	3	7	3	8	377	40.265	7.12
A8IT25	Cytoplasmic DExD/H-box RNA helicase	0.530997	1.8e7	5.3e6	94.69	4	10	4	14.321	405	46.235	8.38
Q8HTL2	50S ribosomal protein L2, chloroplastic	0.489455	2.5e7	8.1e6	93.34	4	11	4	21	278	30.879	11.05
A8IW20	Eukaryotic initiation factor	0.536243	5.5e6	1.6e6	92	5	8	5	12	797	87.018	5.45
A8J9F6	Mitochondrial transcription termination factor	0.466656	8.2e6	2.8e6	92.365	3	11	3	14	234	25.703	9.41
A8J3L4	Peptidylprolyl isomerase	0.502675	3.5e7	1.1e7	92	3	8	3	18	194	20.29	9.8
A8I3W3	Dihydrodipicolinate synthase	0.841638	5.0e6	7.2e5	90.5	3	7	3	9	345	37.453	8.21
A8I5R9	Cysteine endopeptidase	-0.0377886	1.1e7	1.2e7	88.14	2	6	2	10	498	53.109	5.91
A8I023	110 kDa translocon of chloroplast envelope inner membrane (Fragment)	0.124939	1.6e6	1.2e6	87.65	2	5	2	3	703	78.939	6.93
A8HYN3	NADP-dependent malic enzyme	-0.09691	2.0e6	2.5e6	87.45	4	7	4	5.99676	617	67.547	8.35
A8J6F2	Mitochondrial F1F0 ATP synthase associated 14.3 kDa protein	0.30103	1.3e7	6.5e6	86	3	9	3	24.3902	123	14.315	9.2
A8J7H8	Cytochrome c oxidase 11 kD subunit	-0.0334238	2.5e7	2.7e7	85.19	3	7	3	22	96	10.862	9.17
A8IMN5	Carbamoyl phosphate synthase, small subunit	0.28679	6.0e6	3.1e6	84	7	13	7	16	461	49.496	8.43
A8JF47	Mitochondrial carrier protein	0.272258	7.3e6	3.9e6	82.96	8	10	8	19	416	43.948	9.91
A8IHL3	NADH:ubiquinone oxidoreductase ND9 subunit	0.685397	6.3e6	1.3e6	82.49	3	7	3	13	282	32.121	8.38
Q9FDV9	4-alpha-glucanotransferase	0.348455	2.9e6	1.3e6	81	4	7	4	10	585	65.783	8.47
A8IVV4	Predicted protein	0.567298	4.8e6	1.3e6	81.24	6	9	6	18	462	50.534	4.89
A8IW48	26S proteasome regulatory subunit	0.31627	2.9e6	1.4e6	81.21	2	6	2	5.47264	402	43.674	5.77
A8I5K1	Dynamin-related GTPase	0.0757207	2.5e6	2.1e6	81	3	7	3	4	611	67.569	6.96
Q6V9A8	NADH:ubiquinone oxidoreductase 49 kD subunit	-0.116506	2.6e6	3.4e6	79	3	7	3	9	467	52.574	7.74
A8J195	Small rab-related GTPase	0.150386	4.1e6	2.9e6	78.945	3	8	3	23	213	23.597	7.46
A8IY43	Peptidyl-prolyl cis-trans isomerase	0.908767	7.7e6	9.5e5	78.59	3	6	3	12	243	25.536	9.79
A8JGK5	Eukaryotic translation initiation factor 3 subunit E	0.39794	5.0e6	2.0e6	78.52	3	8	3	9	428	49.327	5.86
A8HVM3	Predicted protein	0.375664	3.8e6	1.6e6	75.905	4	8	4	7	688	77.5	6.34
A8IE32	75 kDa chloroplast membrane translocon	-0.122717	4.9e6	6.5e6	75	7	14	7	10	798	87.18	5.77
O64927	Starch synthase, chloroplastic/amyloplastic	0.356547	2.5e6	1.1e6	74.37	4	7	4	8	651	71.11	7.65
A8JE83	Translocon-associated protein alpha subunit	0.437613	6.3e6	2.3e6	73.99	2	5	2	13	244	27.05	8.98
A8J7Z6	Predicted protein	-0.166331	1.5e6	2.2e6	70	3	4	3	10	431	48.782	7.12
A8IWK2	Ferredoxin thioredoxin reductase, catalytic chain	1.03218	1.4e7	1.3e6	68.27	3	8	3	22	145	16.066	7.61
A8J1S8	Predicted protein	0.611015	4.9e6	1.2e6	67.93	2	5	2	6	432	45.339	6.74
A8HQ74	T-complex protein, eta subunit	0.454258	3.7e6	1.3e6	67.2	2	5	2	3	561	60.709	7.43
A8I5Q6	Predicted protein	0.189056	1.7e6	1.1e6	65	4	8	4	8	562	57.978	9.38
A8I3M2	Predicted protein	0.58121	6.1e6	1.6e6	65.39	2	5	2	9	176	19.682	8.76
A8IZ88	Predicted protein	-0.343434	3.9e5	8.6e5	63.23	3	4	3	12	346	37.773	8.38
A8IW09	Peptidylprolyl isomerase	1.03476	3.9e7	3.6e6	62	3	6	3	17	208	21.757	9.11
A8J6Q7	Phospho-2-dehydro-3-deoxyheptonate aldolase	-0.077166	3.6e6	4.3e6	62.14	3	6	3	8	502	55.712	7.94
A8ICJ1	NADH:ubiquinone oxidoreductase 51 kDa subunit	0.0195956	6.8e6	6.5e6	61.29	6	9	6	20	484	52.2	8.34
A8IEW6	UDP-D-glucuronic acid decarboxylase	0.716003	1.3e7	2.5e6	58.87	3	6	3	14	328	36.818	7.68
A8HZF9	Predicted protein	0.390761	1.5e6	6.1e5	58	4	5	4	28	207	21.52	11.82
A8J2Q0	Predicted protein	-0.0901766	1.3e6	1.6e6	58.23	2	4	2	14	145	16.253	4.79
A8JBL6	Predicted protein	0.830858	4.2e6	6.2e5	57.47	4	6	4	7.37589	705	73.933	9.1
A8IBF4	Predicted protein	0.535113	4.8e6	1.4e6	56.26	5	7	5	14.4068	354	38.487	8.43
A8HXM1	Mitochondrial ribosomal protein L29	0.639384	1.7e7	3.9e6	55.71	4	9	4	34	134	14.928	11.12
A8J214	Pyruvate kinase	0.0263289	1.7e6	1.6e6	55	5	8	5	11	617	66.979	6.73
A8JGX5	Protein arginine N-methyltransferase	0.288065	3.3e6	1.7e6	53.52	4	8	4	10	378	42.428	6.01
A8JH10	Predicted protein	0.813316	5.4e6	8.3e5	52.76	2	4	2	22	130	14.013	10.95
A8HPB8	Peptidylprolyl isomerase	0.367977	4.9e6	2.1e6	51.23	3	5	3	12	389	42.092	7.85
Q8HTL3	50S ribosomal protein L23, chloroplastic	0.792875	1.8e7	2.9e6	50.46	2	5	2	20	95	11.179	9.99
A8I017	Predicted protein	0.287869	1.3e7	6.7e6	50.16	2	6	2	27	153	16.333	9.64
A8JB47	Cystathionine beta-lyase	0.214844	4.1e6	2.5e6	49.86	5	7	5	11	517	54.32	7.77
A8ILX2	Small rab-related GTPase	-0.662758	2.0e6	9.2e6	49.31	2	4	2	11	206	23.127	5.87
Q27YT9	Radial spoke protein 7	-0.248178	9.6e5	1.7e6	48.31	3	5	3	7.6	500	54.636	4.67
A8IWJ8	Succinate--CoA ligase [ADP-forming] subunit alpha, mitochondrial	0.101458	1.2e7	9.5e6	48.11	5	7	5	23	329	34.302	9.03
A8J8B3	Diaminopimelate epimerase	-0.617665	4.1e5	1.7e6	48	2	5	2	7	318	34.316	7.31
P48267	30S ribosomal protein S7, chloroplastic	0.167491	5.0e6	3.4e6	46.89	4	11	4	24	168	19.115	10.43
A8J8P4	Ribosomal protein L34	0.593735	3.1e7	7.9e6	46.03	3	7	3	26	117	13.568	10.78
A8HPV3	Presequence protease	0.377418	3.1e6	1.3e6	45.31	4	7	4	4.6832	1089	113.563	5.31
A8IDT8	RNA-binding protein C3, CELF family	0.226396	3.2e6	1.9e6	45.27	2	4	2	9	382	38.76	8.37
A8J4Q7	Rieske [2Fe-2S] protein	-0.0347621	4.8e6	5.2e6	43.21	2	6	2	7	306	33.152	8.09
A8J104	Pyruvate kinase	0.307763	1.3e6	6.4e5	41.46	4	7	4	9	540	58.158	5.81
Q39571	GTP-binding protein YPTC1	0.657577	5.0e6	1.1e6	39.34	4	7	4	23	203	22.584	6.21
A8HQ97	Vacuolar ATP synthase subunit H	-0.246672	3.4e6	6.0e6	37.83	2	4	2	5	463	52.936	7.11
P46869	Kinesin-like protein FLA10	0.189056	1.7e6	1.1e6	37.4	2	5	2	2	786	86.618	7.39
Q9ZTA7	Protoporphyrinogen oxidase	0.599267	3.1e6	7.8e5	36.61	3	5	3	10	563	59.765	9.58
A8IKB4	Predicted protein	0.352183	3.6e6	1.6e6	36	4	9	4	12	537	57.23	6.6
A8IRT2	Small rab-related GTPase	-0.0791812	4.0e6	4.8e6	34	2	5	2	9	216	24.17	5.91
A8JHW7	Eukaryotic translation initiation factor 3 subunit K	0.311754	4.1e6	2.0e6	32.6061	2	5	2	9	219	24.234	7.71
A8IVF0	Aminoimidazolecarboximide ribonucleotide transformylase (Fragment)	0.375664	3.8e6	1.6e6	30	4	7	4	7	425	45.69	8.91
A8IU42	Predicted protein	-0.290035	4.0e6	7.8e6	30.89	2	8	2	16	101	11.332	9.7
Q9XGU3	Serine/threonine-protein phosphatase	0.378635	2.2e6	9.2e5	29.96	3	6	3	10	304	34.825	5.21
A8IKW9	Predicted protein (Fragment)	0.013364	3.3e6	3.2e6	29	3	5	3	8	334	38.531	5.94
A8JHY4	Gamma carbonic anhydrase	1.30103	6.8e6	3.4e5	28.24	2	4	2	7	229	24.277	7.11
A8IX19	Predicted protein	0.378917	6.7e6	2.8e6	27	2	5	2	17	123	12.756	8.16
A8J1Q1	Vacuolar ATP synthase subunit D	0.291485	4.5e6	2.3e6	20.12	3	7	3	12	253	27.809	8.85
A8I8A6	Predicted protein	1.35002	1.5e7	6.7e5	17.87	2	6	2	15	120	12.956	10.08

## Sheet: WT-cell Statistics
Log10 (Area:Replicate1/Area:Replicate2)			Column1
1.35002
1.30103			Global Mean	0.351574
1.25527			Standard error	0.0136255
1.22724			Median	0.35169
1.22185			Mode	0.30103
1.21671			Standard deviation	0.324162
1.2123			Sample Variance	0.105081
1.20647			Kurstosis (Flattening Coefficient)	2.48989
1.18966			Asymmetry coefficient	-0.297825
1.17609			Range	2.73272
1.13077			Minimum	-1.3827
1.12758			Maximum	1.35002
1.09849			Sum	198.991
1.05325			Sample Numbers	566
1.03621			level of confidence (95.0%)	0.0267629
1.03476
1.03218			Classes	Frequency
1.03218			-1.3827	1
1.01128			-1.26389	0
1			-1.14507	0
1			-1.02626	0
1			-0.907445	2
0.939302			-0.788631	0
0.926979			-0.669817	0
0.908767			-0.551004	2
0.893106			-0.43219	3
0.892366			-0.313376	3
0.885045			-0.194562	8
0.866789			-0.0757487	28
0.860338			0.0430651	36
0.849356			0.161879	55
0.841638			0.280693	74
0.834767			0.399506	119			Threshold value (Log10)		Number of ratio higher than threshold			22
0.833669			0.51832	77		Global Mean + 2xStandard deviation	0.999897		Number of calculated ratio			566
0.830858			0.637134	72					False positive rate estimation			0.0389
0.829738			0.755948	41
0.823909			0.874761	17
0.813316			0.993575	6
0.81201			1.11239	10
0.803705			1.2312	9
0.803705			or more...	3
0.792875
0.772756
0.76499
0.759668
0.752216
0.752216
0.751358
0.748188
0.747275
0.741722
0.737723
0.736759
0.724524
0.719173
0.716003
0.716003
0.71536
0.714764
0.714764
0.708018
0.69897
0.69897
0.69897
0.689729
0.68963
0.685397
0.685034
0.68473
0.682883
0.679665
0.674611
0.673416
0.672641
0.672641
0.664208
0.657577
0.657577
0.657577
0.656042
0.653213
0.649984
0.64836
0.640978
0.639849
0.639384
0.636822
0.632023
0.628932
0.628389
0.625184
0.621365
0.619789
0.619789
0.618873
0.613055
0.611015
0.610029
0.608793
0.605548
0.60206
0.60206
0.599267
0.599267
0.597512
0.594235
0.593735
0.590631
0.588558
0.587662
0.586548
0.585027
0.58121
0.580871
0.579784
0.579784
0.579784
0.578995
0.577236
0.575585
0.574031
0.574031
0.572771
0.572505
0.57094
0.569875
0.569336
0.567298
0.566344
0.56275
0.56275
0.560667
0.560667
0.557641
0.555063
0.550907
0.550031
0.548814
0.544068
0.541362
0.541362
0.54079
0.536667
0.536243
0.536243
0.535113
0.535113
0.53416
0.532639
0.531479
0.530997
0.529219
0.522879
0.522879
0.522879
0.522879
0.522879
0.522879
0.51266
0.509914
0.509515
0.508638
0.50515
0.502675
0.499398
0.498841
0.497325
0.493827
0.489455
0.48902
0.485895
0.485895
0.48337
0.483112
0.481486
0.480475
0.480475
0.477121
0.477121
0.477121
0.477121
0.477121
0.469943
0.469822
0.469434
0.466656
0.466397
0.46584
0.460731
0.460088
0.455932
0.455932
0.455932
0.454258
0.453318
0.452988
0.452298
0.452298
0.450792
0.447158
0.447158
0.445713
0.445522
0.444592
0.442907
0.441649
0.437613
0.43725
0.436693
0.435729
0.433656
0.432309
0.431959
0.430125
0.430125
0.428609
0.427903
0.425969
0.421005
0.419895
0.419895
0.417536
0.416423
0.415852
0.414973
0.414973
0.412338
0.411728
0.408664
0.405765
0.405239
0.403141
0.402903
0.402305
0.402057
0.39794
0.39794
0.39794
0.39794
0.39794
0.39794
0.39794
0.393245
0.393033
0.390761
0.390253
0.389971
0.388985
0.38818
0.380211
0.378917
0.378635
0.378635
0.377418
0.376751
0.376751
0.376751
0.376751
0.375664
0.375664
0.374816
0.373581
0.373581
0.373581
0.373581
0.373581
0.372386
0.369295
0.367977
0.367977
0.367977
0.367977
0.367977
0.367126
0.3623
0.360151
0.358068
0.357511
0.357146
0.356547
0.355388
0.352183
0.352183
0.351197
0.350248
0.348803
0.348455
0.346787
0.339948
0.338354
0.335792
0.335792
0.335792
0.333823
0.333215
0.333215
0.332744
0.332438
0.332064
0.330993
0.329364
0.327902
0.327902
0.326584
0.325854
0.325573
0.324833
0.323694
0.322219
0.321552
0.321552
0.320335
0.320335
0.320335
0.319513
0.319513
0.318759
0.317117
0.31627
0.315753
0.312311
0.312311
0.312025
0.311754
0.307763
0.30686
0.306051
0.30103
0.30103
0.30103
0.30103
0.30103
0.30103
0.30103
0.296231
0.295829
0.292256
0.291485
0.290565
0.290565
0.290565
0.290035
0.288796
0.288065
0.288065
0.287869
0.28679
0.285518
0.285236
0.283997
0.282547
0.282547
0.280827
0.280827
0.28018
0.279841
0.279841
0.279841
0.276206
0.276206
0.274701
0.274701
0.273001
0.272258
0.271067
0.270361
0.270361
0.268845
0.268845
0.268501
0.266268
0.266268
0.263241
0.263241
0.260913
0.259637
0.259637
0.253257
0.248642
0.246672
0.246672
0.245982
0.245079
0.243038
0.240734
0.240332
0.238882
0.235637
0.235637
0.234083
0.234083
0.230449
0.229854
0.226396
0.221849
0.221849
0.221849
0.218056
0.21705
0.216709
0.216709
0.214844
0.21388
0.21163
0.210853
0.208276
0.207608
0.20412
0.20412
0.20412
0.20242
0.200129
0.19382
0.19382
0.19382
0.191225
0.190332
0.189056
0.189056
0.187087
0.186075
0.18406
0.183644
0.183644
0.18234
0.176091
0.171239
0.167491
0.160851
0.160214
0.157608
0.154902
0.150386
0.146128
0.146128
0.14546
0.142668
0.141877
0.140619
0.139497
0.138303
0.138303
0.134699
0.133539
0.130334
0.124939
0.124939
0.12014
0.118099
0.116506
0.110215
0.109144
0.10307
0.102662
0.102662
0.101873
0.101458
0.101458
0.100115
0.100115
0.0991315
0.09691
0.0901766
0.0901766
0.0879552
0.08167
0.0791812
0.0791812
0.0791812
0.0791812
0.0791812
0.0791812
0.0757207
0.0757207
0.0746336
0.0729097
0.0725507
0.0679002
0.0655015
0.0621479
0.0606978
0.0552228
0.0527064
0.0377886
0.0377886
0.0377886
0.0310342
0.0263289
0.0197441
0.0195956
0.0167057
0.013364
0.00998422
0.00924066
0
0
0
0
0
-0.00987075
-0.0155122
-0.0177288
-0.0193052
-0.0222764
-0.0222764
-0.0280287
-0.0295552
-0.0299632
-0.0321847
-0.0330003
-0.0334238
-0.0334238
-0.0347621
-0.0347621
-0.0377886
-0.0467434
-0.0523881
-0.0555173
-0.0621479
-0.077166
-0.0791812
-0.0791812
-0.0887266
-0.0901766
-0.0917704
-0.09691
-0.104735
-0.108094
-0.116506
-0.119186
-0.122315
-0.122717
-0.124939
-0.129634
-0.138303
-0.141329
-0.146128
-0.146128
-0.146128
-0.147802
-0.157123
-0.157608
-0.166331
-0.173925
-0.17807
-0.181231
-0.183153
-0.198368
-0.216709
-0.221849
-0.246672
-0.248178
-0.290035
-0.30103
-0.305626
-0.329059
-0.333215
-0.343434
-0.44835
-0.465383
-0.536558
-0.617665
-0.662758
-0.915679
-1.01128
-1.3827
