# Supplementary material for: Pyrenoid functions revealed by proteomics in Chlamydomonas reinhardtii
Source: PLoS One. 2018 Feb 26;13(2):e0185039. doi: 10.1371/journal.pone.0185039 (PMC5826530; doi:10.1371/journal.pone.0185039)
Supplement: S2 Table — (XLSX) [file pone.0185039.s002.xlsx]

## Sheet: Summary
S2 Table. Significance thresholds used for pairwise comparison of protein abundance in P fractions
	Threshold value (Log10)		Sample to compare
			WT-cp	MX-CW15	SS-AT	WT-cell
	Sample to compare	WT-cp	0.617465	0.941658	0.703828	0.999897
		MX-CW15		0.941658	0.941658	0.999897
		SS-AT			0.703828	0.999897
		WT-cell				0.999897
