# Supplementary material for: Pyrenoid functions revealed by proteomics in Chlamydomonas reinhardtii
Source: PLoS One. 2018 Feb 26;13(2):e0185039. doi: 10.1371/journal.pone.0185039 (PMC5826530; doi:10.1371/journal.pone.0185039)
Supplement: S3 Table — (XLSX) [file pone.0185039.s003.xlsx]

## Sheet: Legend
S3 Table. Properties of the 190 proteins present in theChlamydomonaspyrenoid proteome.
UniprotKB Accession number:accession number in UniprotKB protein database.
Phytozome Accession number:accession number in Phytozome database.
Subcellular localization:C, chloroplastic; M, mitochondrial; SP, secretory pathway; O, other. Subcellular localization of nucleus encoded proteins was determined using the PredAlgo software (Tardif et al. 2012 Mol. Biol. Evol. 29:3625-3639) whereas chloroplastic genome-encoded proteins were automatically assigned as chloroplastic.
KEGG:Functionnal annotation of S-nitrosylated proteins according to the KYOTO Encyclopedia of Genes and Genomes (from general (level 1) to the more detailed (level 3)).
Area:Protein intensity calculated by Proteome Discoverer 2.1 from eXtracted Ion Chromatogramm (XIC) intensity of peptides belonging to proteins.
MASCOT score:Identificationscore indicated by the MASCOT identification software.
# Peptides Mascot:Number of peptides identified by the MASCOT identification software.
# PSMs:Number of Peptide Spectrum Match generated by the MASCOT identification software.
# Unique Peptides:Number of unique peptides identified by the MASCOT identification software.
Coverage:Percentage of sequence coverage calculated for the full length protein.
# AAs:Number of amino acids in primary sequence of the full-length protein.
MW:Molecular weight in kDa.
calc. pI:Isoelectric point determined for the full-length protein.
Low CO2 inducible genes:genes showing modified expression under low CO2 conditions (Fang et al. 2012 Plant Cell).
Stroma proteome:Proteins found in the C. reinhardtii stroma proteome (Bienvenut et al. 2011 Proteomics).

## Sheet: Pyrenoid proteome
UniprotKB accession number	Phytozome accession number	Protein name	Gene name	Subcellular localization	Encoded by	KEGG1	KEGG2	KEGG3	Log10(Area:WT-cp/Area:MX-CW15)	Log10(Area:WT-cp/Area:SSAT)	Area: MX-CW15	Area: SSAT	Area: WT-cell	Area: WT-cp	Mascot Score	# Peptides Mascot	# PSMs	# Unique Peptides	Coverage	# AAs	MW [kDa]	calc. pI	Low CO2 inducible genes	Stroma proteome
O24426	Cre03.g176833.t1.1	Actin-like protein	ACT2	C	nucleus	Cellular processes	Cell motility	Cytoskeleton proteins	Infinite	Infinite			2200000	1600000	50.35	3	5	3	11	380	41.527	5.81
A8I5R9	Cre05.g247851.t1.1	Cysteine endopeptidase	CEP2	SP	nucleus	Environmental Information Processing	Folding, sorting, import and degradation		1.24667	0.886057	1700000	3900000	11000000	30000000	167.03	3	16	3	12	498	53.109	5.91	√
A8IE32	Cre03.g175200.t1.2	75 kDa chloroplast membrane translocon	TOC75	C	nucleus	Environmental Information Processing	Membrane transport	Transporters	1.03218	0.7844	1300000	2300000	5300000	14000000	1304	23	121	23	38	798	87.18	5.77
A8IV59	Cre14.g625750.t1.2, Cre14.g625750.t2.1	22 kDa translocon at the inner membrane of chloroplasts (Fragment)	TIC22	M	nucleus	Environmental Information Processing	Membrane transport	Transporters	1.22724	1.19248	480000	520000		8100000	24.13	2	4	2	7	310	34.61	8.75
A8HPW9	Cre01.g021650.t1.2, Cre01.g021700.t1.1	Guanylate cyclase	CYG36	O	nucleus	Environmental Information Processing	Signal transduction	cGMP-PKG signaling pathway	Infinite	Infinite				2100000	96.14	2	4	2	1	1579	160.917	6.74	√
A8HXX4	Cre06.g257850.t1.2	Serine/threonine protein phosphatase		C	nucleus	Environmental Information Processing	Signal transduction	Miscellaneous	Infinite	Infinite			720000	450000	39.69	2	4	2	11	398	42.012	5.41		√
A8IWK2	Cre03.g193950.t1.2	Ferredoxin thioredoxin reductase, catalytic chain		C	nucleus	Environmental Information Processing	Stress Response / Redox homeostasis	Miscellaneous	Infinite	Infinite			7900000	2800000	87	3	11	3	22	145	16.066	7.61
A8IZ70	Cre08.g380300.t1.1	Peptide methionine sulfoxide reductase	MSRA3	C	nucleus	Environmental Information Processing	Stress Response / Redox homeostasis	Miscellaneous	Infinite	Infinite			760000	420000	79.9336	3	7	3	22	228	24.609	8.68	√
Q84XR8	Cre01.g066552.t1.1	Thioredoxin f1	TRXf1	C	nucleus	Environmental Information Processing	Stress Response / Redox homeostasis	Miscellaneous	Infinite	Infinite			4600000	930000	85	3	9	3	17	173	18.234	9.32
A8JF72	Cre16.g666050.t1.2	Saccharopine dehydrogenase-like protein	CPLD49	C	nucleus	Genetic Information Processing	Amino acid metabolism	Lysine degradation	Infinite	Infinite			2400000	1000000	30.27	3	7	3	7	448	48.593	9.22
A8J2S3	Cre03.g148950.t1.2	putative polyribonucleotide phosphorylase/nucleotidyltransferase	CGL43	C	nucleus	Genetic Information Processing	Folding, sorting and degradation	RNA degradation	Infinite	Infinite			3200000	1500000	34	2	6	2	5	360	38.455	8.38		√
A8J0D8	Cre09.g395732.t1.1	DnaJ-like protein	DNJ12	O	nucleus	Genetic Information Processing	Folding, sorting, import and degradation	Chaperones and folding catalysts	Infinite	Infinite				2200000	214.62	2	4	2	15	238	24.217	9.13	√
A8I268	Cre02.g097800.t1.1	ABC transporter	HLA3	O	nucleus	Genetic Information Processing	Folding, sorting, import and degradation		Infinite	Infinite			4800000	2500000	396	10	22	10	11	1082	119.628	7.97	√
Q75NZ3	Cre06.g309000.t1.2	Anion transporter	LciA	C	nucleus	Genetic Information Processing	Membrane transport	Transporters	Infinite	Infinite			11000000	9200000	196	2	9	2	9	336	34.737	9.29	√
A8JFJ7	Cre06.g294200.t1.1	Predicted protein		O	nucleus	Genetic Information Processing	Replication and repair	DNA repair and recombination proteins	Infinite	Infinite				1300000	118.98	3	6	3	6	623	64.595	9.04
A8J6S5	Cre17.g727700.t1.1	DEAD box RNA helicase (RH3)		O	nucleus	Genetic Information Processing	Transcription	RNA metabolism	Infinite	Infinite				4700000	175	6	14	6	23.4375	384	41.476	8.41	√
Q7PCJ6		DNA-directed RNA polymerase subunit beta''	rpoC2	C	chloroplast	Genetic Information Processing	Transcription	RNA metabolism / RNA polymerase	Infinite	Infinite				1500000	56.11	5	6	5	1	3120	357.565	9.96
Q8HTL6		DNA-directed RNA polymerase subunit beta N-terminal section	rpoB1	C	chloroplast	Genetic Information Processing	Transcription	RNA metabolism / RNA polymerase	Infinite	0.865301		450000		3300000	108.295	5	9	5	5	822	93.126	9.74
Q8HUG9		DNA-directed RNA polymerase subunit beta' N-terminal section	rpoC1A	C	chloroplast	Genetic Information Processing	Transcription	RNA metabolism / RNA polymerase	Infinite	Infinite			870000	1500000	86.93	3	6	3	6	603	68.57	10.04
A8HVN7	Cre06.g273050.t1.2	Transcriptional regulator-like protein	CGLD10	C	nucleus	Genetic Information Processing	Transcription	RNA metabolism /Transcription factors	Infinite	Infinite			1500000	2800000	115	3	7	3	8	509	52.248	6.37
A8I9A1	Cre02.g091550.t1.2	Transcription factor		M	nucleus	Genetic Information Processing	Transcription	RNA metabolism /Transcription factors	1.39794	0.89933	920000	2900000		23000000	614	4	28	4	28	238	24.858	9.6
A8HWS8	Cre06.g265800.t1.2	Plastid ribosomal protein L28	PRPL28	C	nucleus	Genetic Information Processing	Translation	Ribosome	0.970037	1.10474	1500000	1100000	5200000	14000000	405	10	50	10	41	195	21.894	9.91
A8HXR2		Elongation factor Tu (Fragment)	EFG8	O	nucleus	Genetic Information Processing	Translation	Ribosome	1.04576	1.68825	1800000	410000	24000000	20000000	348	11	35	9	34	395	42.771	8.19
A8I1D3		Plastid ribosomal protein L33	PRPL33	C	nucleus	Genetic Information Processing	Translation	Ribosome	Infinite	Infinite			27000000	36000000	111.13	2	5	2	18	101	11.404	10.24
A8I3M4	Cre02.g108850.t1.2	Plastid ribosomal protein L17	PRPL17	C	nucleus	Genetic Information Processing	Translation	Ribosome	Infinite	Infinite			17000000	6800000	86	2	6	2	17	173	19.142	11.06
A8IIK4	Cre10.g440050.t1.2	70S ribosome-associated protein	Rap41/CSP41a	C	nucleus	Genetic Information Processing	Translation	Ribosome	2.04139	2.08715	1000000	900000	57000000	110000000	4532	28	268	28	66	439	47.961	9.55
A8INR7		Plastid ribosomal protein L27	PRPL27	C	nucleus	Genetic Information Processing	Translation	Ribosome	Infinite	Infinite				12000000	147	3	8	3	23	161	17.166	10.76
A8ITP1	Cre07.g341850.t1.2	Organellar translation initiation factor	INFB	O	nucleus	Genetic Information Processing	Translation	Ribosome	Infinite	Infinite			930000	1800000	21.38	2	6	2	5	373	39.517	5.72
P05726		Plastid ribosomal protein L16, chloroplastic	rpl16	C	chloroplast	Genetic Information Processing	Translation	Ribosome	1.03779	1.05799	2200000	2100000	6800000	24000000	758	3	35	3	34	136	15.458	11.46
Q6Y682	Cre10.g435800.t1.2	70S ribosome-associated protein	Rap38/CSP41b	C	nucleus	Genetic Information Processing	Translation	Ribosome	1.4318	1.85387	3700000	1400000	67000000	100000000	4529	24	220	24	57.8554	401	44.711	9.42	√
Q84U22	Cre11.g479500.t1.2	Plastid ribosomal protein L4	PRPL4	C	nucleus	Genetic Information Processing	Translation	Ribosome	1.37496	Infinite	970000		7300000	23000000	309	9	31	9	43	243	25.608	10.14		√
Q8HUH1		Putative 30S ribosomal S2-like protein	rps2-2	C	chloroplast	Genetic Information Processing	Translation	Ribosome	1.46073	Infinite	450000			13000000	40.97	2	4	2	16	208	24.351	10.56
A8HTK2	Cre13.g578650.t1.1	Predicted protein	CPLD10	C	nucleus	Genetic Information Processing	Translation	Translation factors	Infinite	Infinite			2000000	1500000	23.06	2	3	2	4	590	63.904	8.5
A8JI10	Cre17.g747297.t1.1	Peptidyl-trna hydrolase (Fragment)		O	nucleus	Genetic Information Processing	Translation	Translation factors	Infinite	0.993267		650000	1000000	6400000	495.115	3	18	3	36	116	12.215	8.48
A8J1E4	Cre09.g399250.t1.2	Ketoacid isomerase-like protein	KIR1	C	nucleus	Metabolism	Amino acid metabolism	Miscellaneous	Infinite	Infinite			30000000	19000000	273	3	15	3	24	204	21.209	9.11
A8HXC5		Prephenate dehydratase	PRD1	C	nucleus	Metabolism	Amino acid metabolism	Phenylalanine, tyrosine and tryptophan biosynthesis	1.00769	1.71448	5600000	1100000	590000	57000000	407	7	20	7	18	413	44.362	7.42
A8HT91	Cre13.g576400.t1.2	Aminotransferase	ADCL1	C	nucleus	Metabolism	Amino acid metabolism	Valine, leucine and isoleucine biosynthesis	Infinite	Infinite				3900000	30	2	2	2	5	410	44.814	6.6
A8HX70	Cre06.g262900.t1.2	Phosphofructokinase family protein	PFK1	C	nucleus	Metabolism	Carbohydrate metabolism	Glycolysis / Gluconeogenesis	1.384	1.32034	1900000	2200000	5200000	46000000	1305	10	70	8	26	529	56.526	7.34
A8IYM0	Cre12.g553250.t1.2	Phosphofructokinase family protein	PFK2	C	nucleus	Metabolism	Carbohydrate metabolism	Glycolysis / Gluconeogenesis	1.48734	1.29105	1400000	2200000	5800000	43000000	1487	15	92	13	46.2891	512	54.738	8.75
A8JDZ6	Cre05.g234651.t1.1, Cre05.g234651.t2.1	Predicted protein (Fragment)		O	nucleus	Metabolism	Carbohydrate metabolism	Miscellaneous	Infinite	Infinite			430000	1300000	161	4	7	4	11	497	53.913	4.58	√
A8HQW1	Cre01.g034400.t1.1	6-phosphogluconolactonase-like protein (Fragment)		O	nucleus	Metabolism	Carbohydrate metabolism	Pentose Phosphate pathway	1.77422	0.911059	7400000	54000000	310000000	440000000	3463	11	154	11	75.969	258	27.073	8.29	√
A8HPL8	Cre01.g016500.t1.1, Cre01.g016514.t1.1	Dihydrolipoamide dehydrogenase	DLD2	C	nucleus	Metabolism	Carbohydrate metabolism	Pyruvate metabolim	1.74473	1.25964	1800000	5500000	20000000	100000000	2066.57	15	131	15	37	574	59.582	8.47
A8IWK9	Cre03.g194200.t1.2	Pyruvate dehydrogenase E1 beta subunit	PDH2	C	nucleus	Metabolism	Carbohydrate metabolism	Pyruvate metabolism	1.41373	1.2769	2700000	3700000	8400000	70000000	913	9	65	9	45	336	36.289	7.71		√
A8J7F6	Cre03.g158900.t1.2	Dihydrolipoamide acetyltransferase component of pyruvate dehydrogenase complex	DLA2	C	nucleus	Metabolism	Carbohydrate metabolism	Pyruvate metabolism	1.3827	1.16386	5800000	9600000	21000000	140000000	5105	13	231	13	36.1446	415	43.088	8.54
A8HW52		Starch branching enzyme	SBE2	O	nucleus	Metabolism	Carbohydrate metabolism	Starch and sucrose metabolism	1.43136	1.13033	2000000	4000000	23000000	54000000	983.744	7	45	3	9	788	90.263	6.38
A8HXA9	Cre06.g262050.t1.2	Aldose 1-epimerase	AEP1	SP	nucleus	Metabolism	Carbohydrate metabolism	Starch and sucrose metabolism	Infinite	0.723104		1400000	3100000	7400000	140	5	12	5	21	388	41.186	8.9
A8I6T5		R1 protein, alpha-glucan water dikinase	GWD1	M	nucleus	Metabolism	Carbohydrate metabolism	Starch and sucrose metabolism	1.63202	1.14613	980000	3000000	21000000	42000000	7503	69	429	69	61	1411	154.187	6.46
A8IGV8		R1 protein, alpha-glucan water dikinase (Fragment)	GWD2	SP	nucleus	Metabolism	Carbohydrate metabolism	Starch and sucrose metabolism	Infinite	Infinite			3100000	1600000	54.27	3	4	3	6	636	67.918	7.93
A8IHX1	Cre10.g444700.t1.1	Starch branching enzyme	SBE3	O	nucleus	Metabolism	Carbohydrate metabolism	Starch and sucrose metabolism	1.32736	0.768051	1600000	5800000	18000000	34000000	2636	24	150	20	43	747	85.718	6.23	√	√
A8IQR3	Cre17.g698850.t1.1	Isoamylase-type starch debranching enzyme	ISA2	M	nucleus	Metabolism	Carbohydrate metabolism	Starch and sucrose metabolism	Infinite	Infinite			2400000	1100000	73	2	4	2	2	876	90.702	7.4	√
A8IYI3	Cre12.g551200.t1.2	Predicted protein		O	nucleus	Metabolism	Carbohydrate metabolism	Starch and sucrose metabolism	Infinite	Infinite			8300000	4800000	453	5	16	5	20	545	54.997	5.6
A8IZ00	Cre08.g384750.t1.1	Alpha-amylase-like protein		M	nucleus	Metabolism	Carbohydrate metabolism	Starch and sucrose metabolism	Infinite	Infinite			5700000	2300000	188	6	12	5	17	404	44.784	6.8	√
A8IZH4	Cre08.g373450.t1.1	Predicted protein		C	nucleus	Metabolism	Carbohydrate metabolism	Starch and sucrose metabolism	Infinite	Infinite			12000000	11000000	97.95	4	10	4	11	626	68.192	6.7
A8J0B2	Cre09.g394510.t1.1	Predicted protein (Fragment)		M	nucleus	Metabolism	Carbohydrate metabolism	Starch and sucrose metabolism	1.33579	1.20013	3000000	4100000	49000000	65000000	1101	4	41	4	53.4483	174	17.909	7.06	√
A8J0B3	Cre09.g394547.t1.1	Predicted protein		C	nucleus	Metabolism	Carbohydrate metabolism	Starch and sucrose metabolism	Infinite	Infinite			21000000	15000000	2039	20	142	20	59	498	53.839	6.18	√	√
A8J0B5	Cre09.g394621.t1.1, Cre09.g394621.t2.1	Predicted protein (Fragment)		M	nucleus	Metabolism	Carbohydrate metabolism	Starch and sucrose metabolism	Infinite	1.42276		1700000	36000000	45000000	1514	14	94	14	38.7584	596	62.133	5.58
A8J255	Cre06.g283400.t1.2	Predicted protein		O	nucleus	Metabolism	Carbohydrate metabolism	Starch and sucrose metabolism	Infinite	Infinite			4100000	4100000	127	2	7	2	6	446	49.219	5.63
A8J2H1		Starch branching enzyme (Fragment)	SBE1	O	nucleus	Metabolism	Carbohydrate metabolism	Starch and sucrose metabolism	Infinite	Infinite			2100000	4800000	275	7	15	7	15	690	78.139	6.23
A8J6F5	Cre17.g721500.t1.2	Starch synthase, chloroplastic/amyloplastic	STA2	C	nucleus	Metabolism	Carbohydrate metabolism	Starch and sucrose metabolism	1.63202	0.79588	35000000	240000000	1800000000	1500000000	67637	62	2808	62	80.226	708	74.607	9.16	√
A8J7H2	Cre03.g158050.t1.1	Predicted protein		O	nucleus	Metabolism	Carbohydrate metabolism	Starch and sucrose metabolism	Infinite	Infinite			580000	3200000	155	14	24	14	20	1574	158.024	5.43
A8J9W7	Cre11.g467712.t1.1	Predicted protein		M	nucleus	Metabolism	Carbohydrate metabolism	Starch and sucrose metabolism	Infinite	0.769551		680000	2300000	4000000	446	9	25	9	22	577	62.49	4.7
A8JH81	Cre03.g183300.t1.1, Cre03.g183300.t2.1	Predicted protein		C	nucleus	Metabolism	Carbohydrate metabolism	Starch and sucrose metabolism	Infinite	Infinite			33000000	41000000	211	6	22	6	51	141	15.685	9.72
O64927	Cre16.g665800.t1.2	Starch synthase, chloroplastic/amyloplastic	SSS4	C	nucleus	Metabolism	Carbohydrate metabolism	Starch and sucrose metabolism	Infinite	Infinite			2000000	3800000	222	5	30	5	11	651	71.11	7.65
Q7X8Q2		Isoamylase	Isa1	C	nucleus	Metabolism	Carbohydrate metabolism	Starch and sucrose metabolism	Infinite	Infinite			3100000	3700000	179.45	7	19	7	12	875	96.286	6.07
A8IEF7	Cre03.g172500.t1.1	Plastid terminal oxidase 2	PTOX2	C	nucleus	Metabolism	Energy metabolism	Photosynthesis	Infinite	Infinite			2300000	1400000	124.53	4	10	4	12	416	46.741	6.96
Q84V18		Serine/threonine-protein kinase stt7, chloroplastic	STT7	C	nucleus	Metabolism	Energy metabolism	Photosynthesis	1.57978	Infinite	100000		3500000	3800000	192	6	18	6	12	754	80.695	8.81
A8IKC8	Cre12.g508750.t1.2	Chlorophyll a-b binding protein, chloroplastic	LHCA2	C	nucleus	Metabolism	Energy metabolism	Photosynthesis - antenna proteins	1.21467	0.769551	6100000	17000000	58000000	100000000	1190	7	71	7	46	246	26.905	8.65
A8ITV3	Cre07.g344950.t1.2	Chlorophyll a-b binding protein, chloroplastic	LHCA9	C	nucleus	Metabolism	Energy metabolism	Photosynthesis - antenna proteins	1.1597	0.752216	9000000	23000000	98000000	130000000	2611	8	114	8	64	213	22.83	9.04
A8J0S5	Cre02.g143550.t1.2	Early light-inducible protein	ELI4	C	nucleus	Metabolism	Energy metabolism	Photosynthesis - antenna proteins	Infinite	Infinite			43000000	88000000	1346	9	47	9	52.5	280	29.79	6.2	√
A8J431	Cre08.g367500.t1.1	Chlorophyll a-b binding protein, chloroplastic	LHCSR3	C	nucleus	Metabolism	Energy metabolism	Photosynthesis - antenna proteins	Infinite	Infinite			67000000	50000000	659	10	40	6	47	259	28.207	4.98	√
Q5W9T2	Cre03.g199535.t1.1	Lhc-like protein Lhl3	Lhl3	C	nucleus	Metabolism	Energy metabolism	Photosynthesis - antenna proteins	0.976519	1.21388	1900000	1100000	26000000	18000000	348	4	22	4	19	249	27.475	6.15
Q75VY6	Cre06.g278213.t1.1	Chlorophyll a-b binding protein, chloroplastic	LhcI-5	C	nucleus	Metabolism	Energy metabolism	Photosynthesis - antenna proteins	1.09177	0.979797	17000000	22000000	110000000	210000000	2367	10	137	10	60	257	27.764	8.97
Q75VY8	Cre10.g425900.t1.2	Chlorophyll a-b binding protein, chloroplastic	LhcI-3	C	nucleus	Metabolism	Energy metabolism	Photosynthesis - antenna proteins	0.948847	0.712758	18000000	31000000	110000000	160000000	2507	10	133	10	49	257	28.21	8.76
Q75VY9		Chlorophyll a-b binding protein, chloroplastic	LhcI-2	C	nucleus	Metabolism	Energy metabolism	Photosynthesis - antenna proteins	1.09527	0.962211	5300000	7200000	48000000	66000000	1767	8	95	8	61	267	28.868	8.32
Q75VZ0		Chlorophyll a-b binding protein, chloroplastic	LhcI-1	C	nucleus	Metabolism	Energy metabolism	Photosynthesis - antenna proteins	1.07255	0.858671	11000000	18000000	49000000	130000000	1359	8	94	8	53	264	28.684	9.13
Q84Y02		Chlorophyll a-b binding protein, chloroplastic	Lhca	C	nucleus	Metabolism	Energy metabolism	Photosynthesis - antenna proteins	0.970037	0.7844	15000000	23000000	88000000	140000000	3154	10	144	10	53	241	26.205	8.1
Q9ZSJ4	Cre03.g156900.t1.2	Chlorophyll a-b binding protein, chloroplastic	Lhcb3	C	nucleus	Metabolism	Energy metabolism	Photosynthesis - antenna proteins	1.14976	0.861697	17000000	33000000	170000000	240000000	6073	11	252	7	65	268	28.669	8.07
A8I686	Cre07.g315150.t1.2	Rubredoxin	RBD1	C	nucleus	Metabolism	Energy metabolism	Photosynthesis / Biogenesis	Infinite	Infinite			5300000	3000000	66.59	2	9	2	24	169	18.158	8.31
Q66YD0	Cre13.g583550.t1.2	Chloroplast vesicle-inducing protein in plastids 1	VIPP1	C	nucleus	Metabolism	Energy metabolism	Photosynthesis / Biogenesis	1.13189	1.06695	3100000	3600000	12000000	42000000	3539	16	146	16	61	288	31.593	9.38		√
A8IGD9	Cre10.g436550.t1.2	Low-CO2-inducible protein /Essential Pyrenoid Component 1	LCI5/EPYC1	C	nucleus	Metabolism	Energy metabolism	Photosynthesis / Carbon dioxide metabolism	1.76153	1.96933	7100000	4400000	340000000	410000000	7631	10	295	10	40	235	24.133	12.31	√
A8IT08	Cre04.g223300.t1.2	Low-CO2-inducible chloroplast envelope protein	CCP1	O	nucleus	Metabolism	Energy metabolism	Photosynthesis / Carbon dioxide metabolism	Infinite	Infinite			35000000	7300000	818	14	53	5	56.1453	358	38.307	8.85	√
A8J0B1	Cre09.g394473.t1.1	Low-CO2-inducible protein	LCI9	C	nucleus	Metabolism	Energy metabolism	Photosynthesis / Carbon dioxide metabolism	Infinite	1.23045		10000000	81000000	170000000	6420	28	301	28	62	590	62.739	8.7
A8JGP5	Cre02.g120150.t1.2	Ribulose bisphosphate carboxylase small chain		O	nucleus	Metabolism	Energy metabolism	Photosynthesis / Carbon dioxide metabolism	Infinite	Infinite			7300000	11000000	3378	14	236	4	97.8417	139	16.14	7.74
A8JIJ0	Cre17.g718950.t1.2	RuBisCO activase-like protein	RCA2	C	nucleus	Metabolism	Energy metabolism	Photosynthesis / Carbon dioxide metabolism	Infinite	Infinite			2200000	1700000	27.95	2	2	2	3	533	60.061	7.37
A8JJ91		Carbonic anhydrase	CAH4	M	nucleus	Metabolism	Energy metabolism	Photosynthesis / Carbon dioxide metabolism	1.94885	Infinite	630000		240000000	56000000	2227	11	85	11	46	267	27.737	8.76
O81648	Cre16.g673001.t2.1	Low CO2 inducible gene	Lci2	C	nucleus	Metabolism	Energy metabolism	Photosynthesis / Carbon dioxide metabolism	1.0202	0.708954	2100000	4300000	14000000	22000000	315	6	33	6	38	131	14.156	10.21
P00873	Cre02.g120100.t1.2	Ribulose bisphosphate carboxylase small chain 1, chloroplastic	RBCS-1	C	nucleus	Metabolism	Energy metabolism	Photosynthesis / Carbon dioxide metabolism	Infinite	Infinite			820000	8100000	3346	12	222	2	67.027	185	20.606	9.26	√
P00877		Ribulose bisphosphate carboxylase large chain	rbcL	C	chloroplast	Metabolism	Energy metabolism	Photosynthesis / Carbon dioxide metabolism	2.89279	1.46852	3200000	85000000	1300000000	2500000000	15670	29	887	6	51	475	52.509	6.6
P23489		Ribulose bisphosphate carboxylase/oxygenase activase, chloroplastic	RCA1	C	nucleus	Metabolism	Energy metabolism	Photosynthesis / Carbon dioxide metabolism	1.71369	1.71369	2900000	2900000	95000000	150000000	10189	29	530	29	78.9216	408	45.011	8.54
Q39588		Carbonic anhydrase, alpha type	CAH3	C	nucleus	Metabolism	Energy metabolism	Photosynthesis / Carbon dioxide metabolism	2.02633	Infinite	1600000		120000000	170000000	3375	13	163	13	52	310	33.438	8.82
A8I835		Photosystem I reaction center subunit N	PSAN	C	nucleus	Metabolism	Energy metabolism	Photosynthesis / Photosystem I	0.962211	0.962211	12000000	12000000	21000000	110000000	744	5	39	5	33	139	14.753	9.69
A8IL32	Cre12.g486300.t1.2	Photosystem I reaction center subunit XI	PSAL	C	nucleus	Metabolism	Energy metabolism	Photosynthesis / Photosystem I	1.04471	1.0773	8300000	7700000	22000000	92000000	994	4	64	4	32	196	20.272	9.25
P12356	Cre09.g412100.t1.2	Photosystem I reaction center subunit III, chloroplastic	PSAF	C	nucleus	Metabolism	Energy metabolism	Photosynthesis / Photosystem I	0.943884	0.91833	33000000	35000000	180000000	290000000	3298	9	153	9	42	227	24.042	9.48
P14224		Photosystem I reaction center subunit V, chloroplastic	PSAG	C	nucleus	Metabolism	Energy metabolism	Photosynthesis / Photosystem I	0.947294	0.775358	35000000	52000000	130000000	310000000	1095	5	52	5	42	126	13.215	10.48
Q00914		Photosystem I iron-sulfur center	psaC	C	chloroplast	Metabolism	Energy metabolism	Photosynthesis / Photosystem I	1.0424	0.980256	39000000	45000000	180000000	430000000	2879	6	136	6	75	81	8.854	5.95
A1YSB4		Photosystem-II repair protein	REP27	C	nucleus	Metabolism	Energy metabolism	Photosynthesis / Photosystem II	Infinite	Infinite			560000	2300000	224305	7	16	7	18	449	49.525	9.35
P06007		Photosystem II D2 protein	psbD	C	chloroplast	Metabolism	Energy metabolism	Photosynthesis / Photosystem II	0.989005	0.858671	40000000	54000000	260000000	390000000	4432	12	206	12	31	352	39.422	5.73
Q6QJE0	Cre06.g257000.t1.2	Chloroplast sulfate-binding protein	Sbp	M	nucleus	Metabolism	Energy metabolism	Sulfur metabolism	Infinite	Infinite			320000	1200000	93.69	2	5	2	4	467	50.007	9.09
Q6QJE1	Cre06.g273750.t1.1	Chloroplast sulfate transporter	Sabc	C	nucleus	Metabolism	Energy metabolism	Sulfur metabolism	Infinite	Infinite				1900000	39.79	2	3	2	8	465	50.564	8.85
A0A0B5KTL4		Glycerol-3-phosphate dehydrogenase [NAD(+)]	Glycerol-3-phosphate dehydrogenase [NAD(+)] OS=Chlamydomonas reinhardtii	C	nucleus	Metabolism	Lipid metabolism	Glycerophospholipid metabolism	Infinite	Infinite			2700000	1700000	192.9	5	11	5	7	723	77.784	5.67
A8ICN2	Cre10.g421700.t1.2	Glycerol-3-phosphate dehydrogenase [NAD(+)] (Fragment)		O	nucleus	Metabolism	Lipid metabolism	Glycerophospholipid metabolism	Infinite	Infinite				4400000	150.46	5	8	5	16	348	38.311	7.24
A8HUP3	Cre13.g587100.t1.2	Phycocyanobilin ferredoxin oxidoreductase-like protein		C	nucleus	Metabolism	Metabolism of cofactors and vitamins	Porphyrin and chlorophyll metabolism	Infinite	Infinite				950000	92.3	3	6	3	7	556	61.298	4.92
A8HWA8	Cre06.g269050.t1.2	Pyridine nucleotide binding protein	YCF39-2	C	nucleus	Metabolism	Metabolism of cofactors and vitamins	Porphyrin and chlorophyll metabolism	1.01579	0.722882	2700000	5300000	11000000	28000000	2747	26	178	25	54	749	75.328	8.72		√
A8JGJ6	Cre12.g498550.t1.1	Mg protoporphyrin IX S-adenosyl methionine O-methyl transferase	CHLM	C	nucleus	Metabolism	Metabolism of cofactors and vitamins	Porphyrin and chlorophyll metabolism	Infinite	Infinite			1300000	2500000	249	3	14	3	12	326	34.971	8.37
Q8GTZ9	Cre13.g575000.t1.1	Cytochrome c biogenesis protein CCS1, chloroplastic	CCS1	O	nucleus	Metabolism	Metabolism of cofactors and vitamins	Porphyrin and chlorophyll metabolism	Infinite	Infinite				970000	38	2	3	2	9.95106	613	64.856	9.28
A8I647	Cre07.g314150.t1.2	Zeta-carotene desaturase	ZDS1	C	nucleus	Metabolism	Metabolism of terpenoids and polyketides	Carotenoid Biosynthesis	Infinite	Infinite			2600000	560000	61.84	2	4	2	4	582	63.371	8.24
A8J9E9	Cre16.g651900.t1.1, Cre16.g651923.t1.2	Carotenoid isomerase (Fragment)		C	nucleus	Metabolism	Metabolism of terpenoids and polyketides	Carotenoid Biosynthesis	Infinite	Infinite			1500000	510000	77.8235	2	3	2	4	568	62.271	7.28
Q84U73	Cre02.g082550.t1.2	Zeaxanthin epoxidase	ZEP1	C	nucleus	Metabolism	Metabolism of terpenoids and polyketides	Carotenoid biosynthesis	Infinite	Infinite			450000	960000	83.59	3	6	3	6	763	80.909	7.2	√
A8HPG8	Cre01.g014350.t1.2	Peroxiredoxin, type II	PRX5	C	nucleus	Stress response / Redox homeostasis	Antioxidant metabolism	Miscellaneous	Infinite	0.89933		580000	2400000	4600000	107	4	9	4	23	194	20.959	8.56		√
A0A0M5MUP5		Uncharacterized protein	Uncharacterized protein OS=Chlamydomonas reinhardtii	C	nucleus	Unknown functions	Unknown functions	Unknown functions	1.04969	0.955418	330000	410000	1200000	3700000	260	14	24	10	9	2794	280.861	4.51
A6YT86		Putative type II NADH dehydrogenase	NDA5	M	nucleus	Unknown functions	Unknown functions	Unknown functions	Infinite	Infinite			950000	590000	79.96	2	5	2	4	602	60.639	6.64
A8HNG8	Cre01.g051500.t1.2	Uncharacterized lumenal polypeptide	ULP1	C	nucleus	Unknown functions	Unknown functions	Unknown functions	0.963788	1.04997	10000000	8200000	37000000	92000000	993	3	59	3	24	117	11.974	10.84	√
A8HPG1	Cre01.g014000.t1.2	Predicted protein		C	nucleus	Unknown functions	Unknown functions	Unknown functions	Infinite	Infinite				1500000	62.25	3	4	3	29	207	21.547	9.41
A8HPS9	Cre01.g019600.t1.2	Putative uncharacterized protein		C	nucleus	Unknown functions	Unknown functions	Unknown functions	Infinite	Infinite			2200000	1100000	241	3	10	3	20	219	23.821	8.63
A8HQ14	Cre01.g024150.t1.2	Predicted protein (Fragment)		M	nucleus	Unknown functions	Unknown functions	Unknown functions	Infinite	Infinite				1600000	74.72	2	3	2	10	359	41.03	4.65		√
A8HQA6	Cre01.g028101.t1.1	Predicted protein (Fragment)		C	nucleus	Unknown functions	Unknown functions	Unknown functions	Infinite	Infinite			3300000	840000	76	2	6	2	12	271	27.776	10.61
A8HQC3	Cre01.g028650.t1.2	Predicted protein		O	nucleus	Unknown functions	Unknown functions	Unknown functions	Infinite	Infinite				1400000	69	2	3	2	2	583	61.699	8.29
A8HRT8	Cre13.g566250.t1.2	Predicted protein		M	nucleus	Unknown functions	Unknown functions	Unknown functions	Infinite	Infinite				3100000	20.46	2	2	2	9	344	38.409	9.72	√
A8HS95		Predicted protein		C	nucleus	Unknown functions	Unknown functions	Unknown functions	Infinite	0.951695		1900000	7900000	17000000	1134	11	49	11	15	776	82.586	7.72
A8HSE5	Cre13.g570851.t1.1	Predicted protein		C	nucleus	Unknown functions	Unknown functions	Unknown functions	Infinite	Infinite			2200000	6100000	57.3	2	4	2	9	161	16.227	5.01
A8HSU1	Cre13.g573250.t1.2	Predicted protein		C	nucleus	Unknown functions	Unknown functions	Unknown functions	Infinite	1.45364		950000	21000000	27000000	1553	18	94	18	65	231	26.156	8.1		√
A8HSV0	Cre13.g573400.t1.2	Predicted protein		C	nucleus	Unknown functions	Unknown functions	Unknown functions	Infinite	Infinite			8100000	420000	169.03	2	6	2	25	242	24.691	8.84
A8HXC7	Cre06.g261750.t1.2	Predicted protein (Fragment)		O	nucleus	Unknown functions	Unknown functions	Unknown functions	Infinite	Infinite			6600000	23000000	179.865	3	8	3	19	101	11.486	10.07
A8I114	Cre10.g459950.t1.1, Cre10.g459950.t2.1	Predicted protein (Fragment)		O	nucleus	Unknown functions	Unknown functions	Unknown functions	Infinite	Infinite				1300000	77.9	3	4	3	9	589	61.831	8.5
A8I2V7	Cre02.g114450.t1.2	Predicted protein		C	nucleus	Unknown functions	Unknown functions	Unknown functions	1.27712	0.960848	280000	580000	2300000	5300000	43.98	2	4	2	11	181	18.953	8.56	√
A8I3X1	Cre02.g107150.t1.1	Predicted protein		C	nucleus	Unknown functions	Unknown functions	Unknown functions	Infinite	Infinite			76000000	95000000	269.34	2	14	2	9	162	17.579	10.64	√
A8I5Q6	Cre05.g247400.t1.2, Cre05.g247450.t1.2	Predicted protein	CGL56	C	nucleus	Unknown functions	Unknown functions	Unknown functions	Infinite	Infinite			1400000	3000000	175	7	19	7	16	562	57.978	9.38	√
A8I5S7	Cre05.g248000.t1.2	Predicted protein (Fragment)	CGL29	M	nucleus	Unknown functions	Unknown functions	Unknown functions	Infinite	Infinite			4400000	2700000	52	2	5	2	10	350	39.777	6.48
A8I620		Predicted protein (Fragment)		O	nucleus	Unknown functions	Unknown functions	Unknown functions	Infinite	0.841638		360000		2500000	69.3966	2	7	2	3	1160	118.608	8.85
A8I9A9	Cre02.g091750.t1.2, Cre02.g091750.t2.1, Cre02.g091750.t3.1	Predicted protein (Fragment)		O	nucleus	Unknown functions	Unknown functions	Unknown functions	Infinite	1.0483		1700000	17000000	19000000	122	3	8	3	36	106	11.759	9.52
A8I9G7	Cre02.g093350.t1.1, Cre02.g093350.t2.1	Predicted protein		O	nucleus	Unknown functions	Unknown functions	Unknown functions	Infinite	Infinite				2600000	95.55	5	8	5	16.7116	371	40.046	9.99
A8IBG5	Cre10.g430350.t1.2	Predicted protein		M	nucleus	Unknown functions	Unknown functions	Unknown functions	Infinite	Infinite			4800000	11000000	427	6	25	6	21	378	41.292	5.64
A8IFJ3	Cre03.g164700.t1.2, Cre03.g164750.t1.2	Predicted protein		C	nucleus	Unknown functions	Unknown functions	Unknown functions	1.66005	0.726999	350000	3000000	2000000	16000000	756	5	34	5	15	383	42.632	8.31	√
A8IGN6	Cre07.g333150.t1.2	Predicted protein		O	nucleus	Unknown functions	Unknown functions	Unknown functions	Infinite	0.705809		630000	400000	3200000	199.175	6	10	6	36.7347	196	21.596	6.61		√
A8IGV4	Cre07.g332300.t1.2	Predicted protein		O	nucleus	Unknown functions	Unknown functions	Unknown functions	Infinite	Infinite			3900000	2000000	146	3	7	3	20	153	15.774	4.82	√
A8IRA5	Cre17.g707500.t1.2	Predicted protein		O	nucleus	Unknown functions	Unknown functions	Unknown functions	Infinite	1.24033		230000	1300000	4000000	204.73	2	7	2	9	356	37.927	11.25
A8IRW2		Predicted protein		O	nucleus	Unknown functions	Unknown functions	Unknown functions	Infinite	Infinite				7800000	68.2	4	7	4	24	220	22.698	9.45
A8ISN3	Cre04.g218150.t1.2	Predicted protein		M	nucleus	Unknown functions	Unknown functions	Unknown functions	Infinite	Infinite			2700000	1100000	99.72	2	5	2	6	348	35.722	6.99
A8ISW0	Cre04.g221450.t1.2	Predicted protein		M	nucleus	Unknown functions	Unknown functions	Unknown functions	Infinite	Infinite			500000	2600000	155	3	6	2	8	663	70.682	7.88
A8ISW1	Cre04.g221550.t1.2	Predicted protein (Fragment)		M	nucleus	Unknown functions	Unknown functions	Unknown functions	Infinite	0.726999		450000	1800000	2400000	135	3	10	3	5	623	68.5	6.6
A8IT78	Cre04.g226100.t1.1, Cre04.g226100.t2.1	Predicted protein (Fragment)		M	nucleus	Unknown functions	Unknown functions	Unknown functions	Infinite	Infinite				980000	100	2	3	2	5	537	57.969	8.56	√
A8ITW0	Cre07.g345500.t1.2	Predicted protein (Fragment)		O	nucleus	Unknown functions	Unknown functions	Unknown functions	Infinite	Infinite			4300000	4200000	156.34	2	8	2	11	191	21.086	8.38
A8IU49	Cre07.g349700.t1.2	Dehydrogenase (Fragment)		C	nucleus	Unknown functions	Unknown functions	Unknown functions	Infinite	Infinite				1200000	19.56	2	4	2	13	229	23.764	8.56
A8IUB0	Cre07.g352350.t1.2	Predicted protein (Fragment)		O	nucleus	Unknown functions	Unknown functions	Unknown functions	Infinite	Infinite				4700000	129.58	2	4	2	14	227	24.635	6.61
A8IUC8	Cre07.g353100.t1.1, Cre07.g353150.t1.2, Cre07.g353200.t1.1, Cre07.g353230.t1.2, Cre07.g353250.t1.2	Predicted protein		O	nucleus	Unknown functions	Unknown functions	Unknown functions	Infinite	Infinite				2000000	16.18	3	3	3	1	1326	140.708	6.6	√
A8IUJ4	Cre14.g623000.t1.1	Predicted protein (Fragment)		O	nucleus	Unknown functions	Unknown functions	Unknown functions	Infinite	Infinite			3500000	1400000	0	2	3	2	9	239	25.702	5.96		√
A8IVV4	Cre12.g532100.t1.2	Predicted protein		O	nucleus	Unknown functions	Unknown functions	Unknown functions	1.05799	0.881901	1400000	2100000	3500000	16000000	672	12	40	12	37	462	50.534	4.89	√
A8IVV9	Cre12.g531900.t1.2	Flavodoxin-like protein (Fragment)		O	nucleus	Unknown functions	Unknown functions	Unknown functions	Infinite	Infinite			5800000	5400000	86	2	6	2	5	548	58.607	6.76
A8IVZ3	Cre12.g530850.t1.1, Cre12.g530850.t2.1, Cre12.g530850.t3.1	Predicted protein		C	nucleus	Unknown functions	Unknown functions	Unknown functions	Infinite	Infinite			2300000	3400000	156	11	20	11	18	1230	126.891	8.46
A8IYC3	Cre12.g547300.t1.1	Predicted protein (Fragment)		C	nucleus	Unknown functions	Unknown functions	Unknown functions	Infinite	Infinite				1200000	83.68	2	5	2	2.87356	696	74.042	9.58
A8IZ94	Cre08.g378750.t1.1, Cre08.g378800.t1.2	Predicted protein (Fragment)		O	nucleus	Unknown functions	Unknown functions	Unknown functions	Infinite	1.11041		380000		4900000	295.27	4	15	4	12	556	58.442	8.47
A8IZL1	Cre09.g388500.t1.2	Predicted protein (Fragment)		C	nucleus	Unknown functions	Unknown functions	Unknown functions	Infinite	Infinite				2100000	162	4	6	4	8	825	87.991	4.97	√
A8J1C4	Cre09.g386200.t1.1	Predicted protein (Fragment)		M	nucleus	Unknown functions	Unknown functions	Unknown functions	Infinite	Infinite				3200000	184	3	9	3	13.6	250	25.65	4.65	√
A8J1Z2	Cre06.g279850.t1.2	Isomerase		C	nucleus	Unknown functions	Unknown functions	Unknown functions	Infinite	0.875061		600000	2300000	4500000	126	5	13	5	19	300	32.274	9.48
A8J209	Cre06.g280650.t1.2	Predicted protein	CGL59	C	nucleus	Unknown functions	Unknown functions	Unknown functions	Infinite	Infinite			2900000	2100000	26.33	2	5	2	9	268	29.348	5.87
A8J290	Cre06.g285401.t1.1	Predicted protein (Fragment)		O	nucleus	Unknown functions	Unknown functions	Unknown functions	1.54611	1.20412	9100000	20000000	41000000	320000000	2466	6	73	6	68	87	8.962	9.25	√
A8J3N6	Cre16.g676550.t1.2	Predicted protein (Fragment)		O	nucleus	Unknown functions	Unknown functions	Unknown functions	Infinite	0.88224		800000	5200000	6100000	226	6	20	6	30	239	25.725	10.07
A8J3Z4	Cre08.g365450.t1.2, Cre08.g365500.t1.1	Predicted protein		O	nucleus	Unknown functions	Unknown functions	Unknown functions	Infinite	Infinite				1900000	111	2	4	2	4	574	61.569	4.86
A8J496	Cre08.g360950.t1.1	Predicted protein		C	nucleus	Unknown functions	Unknown functions	Unknown functions	Infinite	Infinite			7800000	7700000	123.226	3	9	3	20	186	21.017	9.61	√
A8J4Z5	Cre09.g415600.t1.1, Cre09.g415600.t2.1	Predicted protein		O	nucleus	Unknown functions	Unknown functions	Unknown functions	1.32331	1.04576	1900000	3600000	22000000	40000000	1504	10	60	10	40	323	34.907	4.92
A8J525	Cre09.g416800.t1.2	Predicted protein		O	nucleus	Unknown functions	Unknown functions	Unknown functions	1.09018	0.80618	1300000	2500000	3700000	16000000	788	8	54	8	54	213	22.765	10.45	√
A8J526	Cre09.g416850.t1.2	Predicted protein (Fragment)		O	nucleus	Unknown functions	Unknown functions	Unknown functions	Infinite	Infinite			20000000	60000000	10166	54	406	54	60	1367	134.247	5.4
A8J5D4	Cre12.g527550.t1.2	Predicted protein		O	nucleus	Unknown functions	Unknown functions	Unknown functions	1.40708	1.03779	470000	1100000	3600000	12000000	208	5	15	5	50	124	13.4	9.14
A8J635	Cre12.g519300.t1.2	Predicted protein	TEF9	C	nucleus	Unknown functions	Unknown functions	Unknown functions	Infinite	Infinite			7200000	8700000	86	2	8	2	11	258	27.433	9.63
A8J6H7	Cre17.g722750.t1.2	Predicted protein		O	nucleus	Unknown functions	Unknown functions	Unknown functions	1.03218	0.803705	1300000	2200000	3500000	14000000	1470	16	87	16	52	363	38.953	7.24
A8J6R5	Cre17.g727100.t1.2	Predicted protein		O	nucleus	Unknown functions	Unknown functions	Unknown functions	Infinite	Infinite			2500000	8700000	119	3	12	3	15	244	27.986	9.7	√
A8J7U0	Cre09.g407850.t1.2	Predicted protein		C	nucleus	Unknown functions	Unknown functions	Unknown functions	Infinite	Infinite				330000	63.93	2	3	2	9.60854	281	30.525	9.82
A8J8F3	Cre16.g655600.t1.2	Predicted protein		C	nucleus	Unknown functions	Unknown functions	Unknown functions	Infinite	Infinite				2800000	62.35	3	5	3	18	337	35.374	9.48
A8J8H5	Cre16.g656950.t1.1, Cre16.g656950.t2.1	Predicted protein		SP	nucleus	Unknown functions	Unknown functions	Unknown functions	Infinite	Infinite			1500000	1200000	922	28	60	20	11	3447	357.933	4.98
A8J8T6	Cre16.g663150.t1.2	Predicted protein		M	nucleus	Unknown functions	Unknown functions	Unknown functions	Infinite	Infinite			1900000	2200000	250	5	14	5	29	305	32.494	9.41
A8J8V6	Cre06.g278255.t1.1	Predicted protein		C	nucleus	Unknown functions	Unknown functions	Unknown functions	0.967815	0.83519	1400000	1900000	5500000	13000000	1951	19	107	19	37.037	621	65.015	5.71
A8JAH5	Cre16.g688526.t1.1	Predicted protein (Fragment)		C	nucleus	Unknown functions	Unknown functions	Unknown functions	Infinite	Infinite				4100000	121.78	2	8	2	16	95	10.694	8.75	√
A8JAM2	Cre14.g612800.t1.2	Predicted protein		C	nucleus	Unknown functions	Unknown functions	Unknown functions	Infinite	Infinite			14000000	5200000	455	3	13	3	33	181	19.828	5.72
A8JB36	Cre16.g668550.t1.2, Cre16.g668600.t1.2	Predicted protein		C	nucleus	Unknown functions	Unknown functions	Unknown functions	Infinite	0.954243		200000	1100000	1800000	141.38	3	6	3	9	322	34.992	6.34	√
A8JBG5	Cre16.g691800.t1.1	Flavoprotein		C	nucleus	Unknown functions	Unknown functions	Unknown functions	Infinite	Infinite			3800000	3400000	42	3	6	3	9.83302	539	58.71	8.13	√
A8JBM7		Predicted protein		C	nucleus	Unknown functions	Unknown functions	Unknown functions	1.16481	0.936331	1300000	2200000	3000000	19000000	3789	37	195	37	36	1455	151.807	4.68
A8JBY7	Cre11.g467746.t1.1, Cre11.g467747.t1.1, Cre11.g467748.t1.1, Cre11.g467749.t1.1	Predicted protein		C	nucleus	Unknown functions	Unknown functions	Unknown functions	Infinite	0.837919		6100000	35000000	42000000	899	12	69	12	13	1028	109.643	9.29
A8JC54	Cre11.g469150.t1.2	Predicted protein (Fragment)		C	nucleus	Unknown functions	Unknown functions	Unknown functions	1.25403	Infinite	780000		6900000	14000000	756	10	52	10	58.4775	289	29.853	5.34
A8JD18	Cre01.g008550.t1.1	Predicted protein		O	nucleus	Unknown functions	Unknown functions	Unknown functions	1.40314	0.765917	830000	3600000	7900000	21000000	669	7	34	7	30	267	30.447	9.19
A8JEY8		Predicted protein		C	nucleus	Unknown functions	Unknown functions	Unknown functions	Infinite	0.708954		860000		4400000	39	2	6	2	6	325	32.921	10.21
A8JFJ4	Cre06.g294450.t1.1	Predicted protein (Fragment)		O	nucleus	Unknown functions	Unknown functions	Unknown functions	Infinite	0.716699		480000	830000	2500000	58	4	7	4	18	302	32.229	9.06
A8JG35		Predicted protein		C	nucleus	Unknown functions	Unknown functions	Unknown functions	Infinite	Infinite			4700000	4200000	125	2	5	2	20	172	18.076	9.52
A8JG54	Cre05.g234050.t1.2	Predicted protein		C	nucleus	Unknown functions	Unknown functions	Unknown functions	Infinite	Infinite			610000	870000	55.9	2	4	2	6	367	40.447	4.54	√	√
A8JGB1	Cre24.g755197.t1.1	Rubredoxin-like protein	RBD3	C	nucleus	Unknown functions	Unknown functions	Unknown functions	Infinite	Infinite			14000000	2500000	43.02	2	2	2	23	142	15.465	9.38	√
A8JGM0	Cre12.g497350.t1.1	Predicted protein (Fragment)		O	nucleus	Unknown functions	Unknown functions	Unknown functions	Infinite	0.778151		500000	560000	3000000	342.81	6	18	6	7	1018	105.739	4.08
A8JIC4	Cre08.g358540.t1.1	Predicted protein (Fragment)		C	nucleus	Unknown functions	Unknown functions	Unknown functions	1.20412	0.90309	750000	1500000	5400000	12000000	443	4	24	4	35	134	14.39	10.05
A8JJD2	Cre16.g663350.t1.2, Cre16.g663400.t1.2, Cre16.g663400.t2.1, Cre16.g663450.t1.2	Predicted protein (Fragment)		O	nucleus	Unknown functions	Unknown functions	Unknown functions	Infinite	Infinite			5900000	18000000	129	3	8	3	12	282	31.396	9.48	√
A8JK68		Predicted protein (Fragment)		M	nucleus	Unknown functions	Unknown functions	Unknown functions	Infinite	Infinite			2200000	1900000	339	11	24	3	18	774	80.123	4.65
P36495		Uncharacterized membrane protein ycf78	ycf78	C	chloroplast	Unknown functions	Unknown functions	Unknown functions	1.1347	0.833669	1100000	2200000	4400000	15000000	3128	47	234	47	30	1995	232.05	10.23
Q32065		Uncharacterized 341.7 kDa protein in psbD-psbC intergenic region	Uncharacterized 341.7 kDa protein in psbD-psbC intergenic region OS=Chlamydomonas reinhardtii	C	chloroplast	Unknown functions	Unknown functions	Unknown functions	Infinite	Infinite				2500000	17.86	2	4	2	0.740491	2971	341.454	9.91
